# Supplementary material for: A Genome-Wide Analysis of Promoter-Mediated Phenotypic Noise in Escherichia coli
Source: PLoS Genet. 2012 Jan 19;8(1):e1002443. doi: 10.1371/journal.pgen.1002443 (PMC3261926; doi:10.1371/journal.pgen.1002443)
Supplement: Dataset S1 — Mean, median, standard deviation, and noise values for each promoter. The first column lists the name of the downstream gene; the next four columns list the mean and standard deviation of the fluorescence values for the log-transformed and original data, respectively. The sixth column lists the noise statistic for each gene. (XLS) [file pgen.1002443.s010.xls]

## Sheet: FACS data
gene	mean.log.gfp	sd.log.gfp	mean.gfp	sd.gfp	noise
b0006	0.627	0.190709	4.63167	1.95737	-0.0198832		NA: below detection limit of expression; not calculated
b0007	0.330172	0.169409	NA	NA	NA
b0008	1.581	0.107788	39.4186	9.56508	-0.0163938
b0009	0.55	0.195332	3.89421	1.67498	-0.014865
b0010	1.434	0.165452	29.2248	11.7298	0.0178015										0.899633	0.906335
b0011	0.334326	0.172854	NA	NA	NA										1.28359	1.26482
b0013	0.438	0.198003	3.07314	1.44236	0.0135492										1.45372	1.45332
b0014	1.153	0.124493	14.8264	4.16557	-0.0247956										1.52911	1.53148
b0016	1.864	0.161737	79.0812	34.3126	0.0184945										1.58519	1.57864
b0019	0.637	0.207205	4.84833	2.18621	0.00605879										1.67654	1.6721
b0023	2.34816	0.172844	234.033	50.9355	0.0214635										1.77537	1.74974
b0028	0.54	0.21055	3.9258	1.92032	0.0153075										1.84786	1.84386
b0030	0.335377	0.169571	NA	NA	NA										2.16557	2.17319
b0037	0.325144	0.169655	NA	NA	NA										2.45656	2.45332
b0040	0.882	0.17517	8.23714	3.09819	-0.00528194
b0043	0.323684	0.168671	NA	NA	NA
b0045	0.317362	0.163441	NA	NA	NA
b0046	0.728	0.205344	5.93626	2.61776	0.0107907
b0048	1.586	0.112592	39.8916	10.2545	-0.0130786
b0056	0.35189	0.177682	NA	NA	NA
b0059	0.775	0.167711	6.39585	2.27123	-0.0315003
b0060	0.738	0.193626	6.00971	2.49041	-0.00299508
b0061	0.30666	0.162631	NA	NA	NA
b0063	2.54	0.10719	357.462	96.1125	-0.00361294
b0064	1.431	0.150729	28.6497	10.2272	0.00797575
b0065	0.507	0.19713	3.53568	1.56926	-0.00699335
b0069	0.848	0.166208	7.54729	2.69851	-0.0210504
b0070	1.04	0.139946	11.5287	3.61313	-0.0210549
b0077	0.848	0.181835	7.68783	2.99539	-0.00218244
b0091	0.310671	0.162954	NA	NA	NA
b0096	2.307	0.135616	214.118	77.7659	0.00651354
b0097	1.6	0.145893	42.2016	15.632	0.00796257
b0098	0.329728	0.169821	NA	NA	NA
b0099	0.314124	0.167334	NA	NA	NA
b0101	0.724	0.200128	5.83414	2.56802	0.0034457
b0103	1.021	0.162741	11.211	4.04875	-0.000753455
b0104	1.2718	0.187215	20.2394	8.07111	0.0320376
b0108	0.322263	0.167565	NA	NA	NA
b0109	0.924	0.172428	8.97078	3.4072	-0.00275189
b0110	0.837	0.195621	7.56004	3.19745	0.0129078
b0112	1.722	0.111538	54.1881	14.3106	-0.0103543
b0113	0.365	0.178472	2.52985	1.07353	0.00313642
b0117	0.341971	0.172035	NA	NA	NA
b0117	0.342919	0.173415	NA	NA	NA
b0118	1.836	0.143698	73.0985	28.572	0.00877748
b0119	0.704	0.204669	5.66179	2.52356	0.00824902
b0121	1.493	0.143935	32.7815	11.4272	0.00454659
b0123	0.648	0.198197	4.89613	2.0865	-0.00724749
b0126	1.125	0.167122	14.4269	5.79706	0.0110225
b0127	0.481	0.19626	3.35075	1.48898	-0.00414238
b0131	1.869	0.145386	77.9913	29.3776	0.009382
b0134	0.446	0.191279	3.08074	1.35877	-0.00523265
b0135	0.939	0.18005	9.37994	3.80267	0.00770744
b0136	0.431	0.191614	2.97895	1.31811	0.00257013
b0140	0.392	0.185528	2.68785	1.17009	0.00700331
b0141	0.302767	0.16065	NA	NA	NA
b0143	1.949	0.14238	94.1027	34.3601	0.00793275
b0145	1.326	0.118282	21.9597	5.93777	-0.0193372
b0147	1.196	0.130399	16.3414	4.95119	-0.01661
b0148	0.82	0.165983	7.0739	2.5478	-0.0259127
b0149	0.366	0.179415	2.54046	1.07631	0.00516775
b0150	1.075	0.175523	12.7439	5.29696	0.0161154
b0151	0.321742	0.16855	NA	NA	NA
b0154	0.745	0.186661	5.98825	2.4239	-0.0114513
b0155	1.394	0.200855	27.4432	13.2105	0.0430471
b0156	1.647	0.136532	46.7732	15.7147	0.00318006
b0157	0.487	0.1969	3.39656	1.53287	-0.00338568
b0160	0.86	0.18072	7.88059	3.11729	-0.00159726
b0161	0.983	0.17579	10.3892	4.02489	0.00837867
b0162	0.469	0.19822	3.25601	1.47949	0.00307832
b0163	0.995	0.149481	10.4436	3.45907	-0.0175553
b0165	0.349645	0.178395	NA	NA	NA
b0168	1.065	0.163922	12.3553	4.93827	0.00416358
b0169	2.111	0.128801	134.862	45.2081	0.00218598
b0170	0.339769	0.168669	NA	NA	NA
b0171	0.943	0.169755	9.45805	3.6349	-0.00243242
b0172	1.298	0.150057	21.0194	7.66518	0.00400314
b0173	0.33298	0.169673	NA	NA	NA
b0176	0.592	0.197664	4.34784	1.87827	-0.0101044
b0177	0.34177	0.171941	NA	NA	NA
b0178	1.652	0.105753	46.0535	11.1186	-0.0155057
b0180	0.998	0.131627	10.3465	2.99793	-0.0342168
b0188	0.446	0.188723	3.08646	1.33983	-0.00971696
b0189	1.56	0.142887	38.1675	12.7336	0.00533627
b0190	0.787	0.175571	6.60591	2.49551	-0.0191664
b0194	1.131	0.132697	14.175	4.42551	-0.0187026
b0196	1.37	0.148107	24.8241	8.52768	0.00444459
b0199	0.958	0.155308	9.7189	3.43829	-0.0162417
b0201	2.456	0.101979	292.741	70.9008	-0.00650154
b0202	0.294313	0.158841	NA	NA	NA
b0204	0.746	0.198455	6.15027	2.6197	0.00344159
b0205	0.32052	0.168814	NA	NA	NA
b0206	0.848	0.174423	7.59873	2.9144	-0.0116164
b0207	0.447	0.18902	3.06595	1.3332	-0.0100378
b0208	0.673	0.196982	5.2297	2.16532	-0.00650045
b0209	1.696	0.106245	51.1747	12.6262	-0.0144063
b0211	1.951	0.168714	96.8191	41.6848	0.0217755
b0212	1.512	0.18245	35.6738	16.0748	0.0301045
b0213	0.771	0.186342	6.44045	2.61007	-0.00887957
b0214	0.671	0.186183	5.11312	2.01679	-0.0230934
b0215	1.221	0.158215	17.8591	6.75394	0.00780756
b0217	0.354564	0.173978	NA	NA	NA
b0218	0.388	0.178826	2.65577	1.10918	-0.00867127
b0219	1.138	0.21051	15.3439	7.2654	0.0504021
b0221	0.851	0.199423	7.81313	3.50819	0.0182349
b0223	0.302214	0.160512	NA	NA	NA
b0224	1.765	0.110621	59.8011	15.3058	-0.0101862
b0226	1.751	0.12725	59.2355	18.425	-0.00127776
b0227	1.847	0.119206	73.0941	21.2785	-0.00473207
b0228	0.597	0.199023	4.36106	1.88072	-0.00832647
b0229	0.699	0.227803	5.62085	2.87328	0.0406553
b0231	0.543	0.20742	3.91593	1.82103	0.00759297
b0232	0.602	0.206465	4.45148	2.0353	0.00342439
b0235	0.335293	0.173598	NA	NA	NA
b0237	1.636	0.127482	45.2844	13.781	-0.00311398
b0238	1.124	0.149318	14.1122	5.06446	-0.00504897
b0240	1.963	0.130618	96.1231	29.9212	0.00235566
b0242	1.102	0.137239	13.2785	4.15267	-0.0176015
b0245	0.313234	0.167651	NA	NA	NA
b0247	0.312588	0.1668	NA	NA	NA
b0252	0.32072	0.172176	NA	NA	NA
b0253	0.454	0.195127	3.11074	1.39138	0.00104512
b0254	0.325136	0.168203	NA	NA	NA
b0255	0.5	0.195673	3.50424	1.55013	-0.00786415
b0257	0.342104	0.172704	NA	NA	NA
b0259	0.401	0.185234	2.723	1.19738	-0.000460315
b0266	0.95	0.152466	9.44426	3.18599	-0.0205048
b0268	0.601	0.244286	4.66259	2.72723	0.0666444
b0270	0.316715	0.164812	NA	NA	NA
b0272	1.046	0.1259	11.5419	3.23414	-0.0337704
b0273	0.781	0.176333	6.54127	2.48461	-0.0201709
b0276	0.342362	0.174479	NA	NA	NA
b0277	0.809	0.184145	6.99343	2.7537	-0.00562691
b0279	0.36	0.17897	2.4962	1.06658	0.00952972
b0281	1.072	0.173173	12.6759	5.12184	0.0131154
b0286	0.438	0.194517	3.04179	1.3534	0.00669992
b0287	1.356	0.15703	24.3696	8.93113	0.010728
b0288	1.007	0.154898	10.8079	3.75863	-0.010132
b0292	0.324202	0.173402	NA	NA	NA
b0293	0.314278	0.167387	NA	NA	NA
b0296	0.465	0.189744	3.19566	1.37273	-0.0129903
b0297	0.317793	0.164443	NA	NA	NA
b0298	0.554	0.198895	3.95959	1.74971	-0.00780618
b0300	1.324	0.165108	22.8501	9.22883	0.0160709
b0303	0.935	0.193642	9.41227	4.18622	0.0222094
b0304	0.417	0.187245	2.84252	1.22623	-0.00327751
b0305	0.766	0.19501	6.39555	2.68228	0.00211382
b0306	0.337417	0.170403	NA	NA	NA
b0307	0.344873	0.173179	NA	NA	NA
b0309	0.321884	0.167877	NA	NA	NA
b0310	0.321097	0.167386	NA	NA	NA
b0313	0.697	0.197958	5.48956	2.31354	-0.00248754
b0314	1.28	0.152879	20.2293	7.15341	0.00578864
b0316	1.292	0.152997	20.7436	7.53777	0.00614373
b0317	0.366	0.177354	2.52423	1.06491	-0.00029673
b0318	0.57	0.210037	4.15348	1.9585	0.0109383
b0323	0.319378	0.167595	NA	NA	NA
b0325	0.429	0.188786	2.92041	1.2809	-0.00360409
b0327	2.049	0.162671	120.783	52.1156	0.0184081
b0328	0.386	0.182237	2.66648	1.13515	0.000228481
b0329	0.854	0.192457	7.81731	3.25509	0.0104063
b0330	0.811	0.207652	7.21527	3.3603	0.0242703
b0331	0.311436	0.166787	NA	NA	NA
b0332	0.555	0.215295	4.0353	1.94077	0.0209741
b0333	0.332775	0.171532	NA	NA	NA
b0336	1.865	0.245715	85.989	57.7334	0.0635314
b0338	0.506	0.195566	3.55229	1.56584	-0.00881671
b0339	0.341287	0.170977	NA	NA	NA
b0343	0.739	0.211484	6.18069	2.80995	0.0201426
b0344	0.892	0.304925	10.6114	7.45079	0.141896
b0345	1.60238	0.145934	42.0792	12.9712	0.00744429
b0346	1.067	0.187799	12.6688	5.50851	0.0268174
b0355	0.311538	0.164763	NA	NA	NA
b0357	0.327727	0.169299	NA	NA	NA
b0359	0.712	0.212484	5.75816	2.66495	0.0189016
b0360	0.928	0.185963	9.20898	3.70791	0.012861
b0363	0.805	0.220073	7.29445	3.59815	0.0384838
b0369	0.754	0.194063	6.21228	2.67059	-0.000834773
b0373	0.377	0.180524	2.59711	1.10852	0.00314934
b0374	0.385	0.181874	2.6519	1.12617	0.000821818
b0376	0.697	0.201671	5.53264	2.39722	0.00325134
b0377	0.428	0.188131	2.91687	1.24558	-0.00554034
b0378	0.817	0.203607	7.24793	3.17216	0.0200659
b0379	0.636	0.205995	4.79725	2.19147	0.00443939
b0380	0.604	0.201346	4.45369	1.96359	-0.00483381
b0381	0.964	0.155057	9.77304	3.32283	-0.0154329
b0382	0.958	0.188701	9.96118	4.27971	0.0192489
b0383	0.37	0.176275	2.54951	1.05347	-0.00570152
b0384	0.583	0.199014	4.25183	1.89029	-0.0084838
b0385	0.342862	0.172723	NA	NA	NA
b0388	1.672	0.141398	49.6075	17.2763	0.00594919
b0389	0.719	0.215466	5.84175	2.71212	0.0237192
b0391	1.298	0.137622	20.8729	6.61855	-0.00524185
b0392	0.411	0.191356	2.8394	1.28135	0.00921999
b0396	2.2	0.116735	164.492	44.996	-0.00270025
b0399	0.415	0.188779	2.83574	1.24736	0.0024427
b0400	0.304032	0.161366	NA	NA	NA
b0401	1.439	0.139236	28.6763	9.3127	-0.000196234
b0403	0.984	0.1995	10.6425	4.75959	0.0328714
b0404	0.585	0.202646	4.284	1.93005	-0.00164141
b0406	0.63	0.19367	4.69444	1.95969	-0.0148839
b0407	0.922	0.151805	8.87764	2.97075	-0.0247098
b0412	1.063	0.149426	12.2068	4.17798	-0.0101098
b0413	0.957	0.164521	9.76974	3.70712	-0.00592884
b0415	1.052	0.136659	11.7833	3.65889	-0.0225848
b0417	0.328276	0.177849	NA	NA	NA
b0419	0.988	0.209102	11.0225	5.45805	0.0422875
b0422	0.33389	0.172898	NA	NA	NA
b0423	0.627	0.19287	4.64742	1.94859	-0.0166934
b0425	0.323011	0.165046	NA	NA	NA
b0427	0.735	0.187829	5.93309	2.3199	-0.011558
b0432	1.613	0.142569	43.3982	15.1079	0.00630764
b0434	1.78393	0.190023	65.0773	20.5097	0.0336073
b0435	1.217	0.171486	17.6702	7.06655	0.0183382
b0436	1.618	0.112553	42.857	11.1242	-0.0121525
b0437	1.492	0.130183	32.4565	9.70889	-0.00485953
b0438	1.312	0.175278	22.4461	9.68817	0.0234646
b0439	1.395	0.117335	25.8421	6.95498	-0.0171715
b0440	2.063	0.0938304	118.156	25.9758	-0.015069
b0441	1.398	0.156121	26.7975	10.5352	0.010844
b0442	0.403	0.188049	2.79504	1.23485	0.00595601
b0445	0.408	0.188834	2.83153	1.25466	0.00584358
b0447	0.602	0.212934	4.4748	2.16703	0.0150523
b0450	0.342586	0.191191	NA	NA	NA
b0452	1.056	0.173556	12.3111	5.18568	0.0128905
b0453	0.692	0.198582	5.4724	2.31622	-0.00159485
b0456	0.446	0.19402	3.08993	1.38824	0.00149381
b0457	1.017	0.184381	11.3589	4.80827	0.0194943
b0458	1.478	0.150899	31.9092	11.4444	0.00893835
b0467	0.714	0.199589	5.67954	2.43899	0.00227695
b0468	0.971	0.14583	9.83129	3.14702	-0.0237798
b0469	1.443	0.121087	28.6493	8.01768	-0.0125641
b0470	1.229	0.131458	17.7873	5.68516	-0.0138689
b0471	0.37	0.1796	2.55319	1.08287	0.00510929
b0473	1.204	0.129649	16.6078	4.98065	-0.0161165
b0474	0.488	0.198538	3.43458	1.53878	0.000503572
b0475	0.799	0.189304	6.90233	2.91781	-0.00089709
b0476	0.427	0.188786	2.92797	1.28553	-0.00279897
b0477	1.261	0.132957	19.0547	6.00649	-0.0106756
b0478	1.215	0.14634	17.3653	5.86255	-0.0022974
b0479	0.56	0.196259	4.00827	1.73005	-0.0134261
b0480	0.941	0.159524	9.286	3.18912	-0.0133134
b0481	0.593	0.193473	4.31216	1.84347	-0.0185183
b0482	0.330226	0.170951	NA	NA	NA
b0483	0.723	0.177451	5.71692	2.14629	-0.0284846
b0486	0.505	0.20013	3.52585	1.60571	-0.000744148
b0487	1.027	0.145027	11.3216	3.6771	-0.0176912
b0489	1.663	0.117338	47.9925	13.3334	-0.00859952
b0490	0.535	0.197273	3.77775	1.61628	-0.0102341
b0494	0.918	0.172642	8.96077	3.49049	-0.00246544
b0495	0.457	0.188862	3.14013	1.33023	-0.0130259
b0497	0.323755	0.172801	NA	NA	NA
b0498	0.418	0.190529	2.87553	1.26692	0.00584906
b0501	0.728	0.202938	5.9524	2.67756	0.00804349
b0502	0.696	0.191686	5.42776	2.21194	-0.0112197
b0503	0.428	0.191209	2.93736	1.29818	0.001469
b0504	1.432	0.138294	28.3117	9.37974	-0.00108148
b0505	0.465	0.19215	3.18726	1.399	-0.00868927
b0506	1.163	0.138155	15.3222	5.00152	-0.0119668
b0507	0.300458	0.16053	NA	NA	NA
b0514	0.369	0.178861	2.53679	1.07257	0.00308614
b0517	0.307107	0.16292	NA	NA	NA
b0518	0.307374	0.163837	NA	NA	NA
b0519	0.355294	0.178204	NA	NA	NA
b0520	0.320656	0.169059	NA	NA	NA
b0525	1.255	0.126107	18.7058	5.57421	-0.0165314
b0526	1.099	0.14804	13.3243	4.82492	-0.00786262
b0529	0.434	0.194725	2.99688	1.37512	0.00828956
b0530	0.317605	0.166572	NA	NA	NA
b0531	0.331172	0.168978	NA	NA	NA
b0536	0.42	0.186553	2.87797	1.25502	-0.00459082
b0540	0.417	0.189341	2.87307	1.27799	0.00151866
b0542	0.339396	0.172021	NA	NA	NA
b0543	0.933	0.149319	9.05407	3.01308	-0.0262281
b0544	0.305916	0.162842	NA	NA	NA
b0545	0.403	0.187015	2.76979	1.19428	0.00347462
b0553	1.902	0.126456	82.5532	24.6414	-0.000565911
b0557	1.332	0.155551	22.8162	8.73269	0.00945974
b0558	0.452	0.195971	3.10715	1.38928	0.00390549
b0559	1.497	0.137944	32.9453	10.329	0.000629216
b0560	0.3315	0.174684	NA	NA	NA
b0562	0.345994	0.179398	NA	NA	NA
b0563	0.743	0.188854	6.03585	2.43085	-0.00905425
b0564	1.059	0.188521	12.5928	5.62382	0.0272791
b0565	1.513	0.118434	33.6935	9.29054	-0.0121902
b0566	0.674	0.201341	5.22313	2.28139	-0.000464995
b0569	0.393	0.18303	2.67905	1.13813	-0.00120644
b0571	1.341	0.132541	23.03	6.89083	-0.00748791
b0572	0.826	0.197111	7.41816	3.14773	0.0126771
b0576	0.864	0.148281	7.68134	2.40449	-0.0392131
b0577	0.921	0.1759	9.01256	3.57072	0.00119169
b0578	0.843	0.168805	7.47691	2.75542	-0.0183435
b0579	0.475	0.197646	3.28805	1.47256	0.00148401
b0581	0.754	0.223504	6.39352	3.10233	0.038953
b0582	1.004	0.153644	10.7158	3.62927	-0.0114702
b0583	0.31611	0.163933	NA	NA	NA
b0584	0.357	0.184122	2.48873	1.11617	0.025819
b0585	0.849	0.187531	7.7063	3.14683	0.00503189
b0586	0.39	0.1845	2.67531	1.16742	0.00304594
b0590	0.45	0.190921	3.10122	1.35085	-0.00653148
b0591	0.942	0.164416	9.39923	3.43744	-0.00892863
b0593	0.78	0.190218	6.58828	2.63001	-0.00238981
b0599	0.522	0.200301	3.71466	1.67889	-0.00322246
b0600	1.379	0.12516	24.8625	7.2023	-0.0120125
b0602	0.456	0.194638	3.1546	1.40782	0.00041321
b0604	0.738	0.184929	5.96766	2.34817	-0.0151902
b0605	0.993	0.151439	10.424	3.53836	-0.015792
b0606	0.316098	0.16579	NA	NA	NA
b0607	0.926	0.157101	9.00253	3.03268	-0.0186864
b0608	0.36	0.177392	2.49462	1.04792	0.00397417
b0610	1.312	0.136951	21.4602	6.86287	-0.00549881
b0611	0.323998	0.169802	NA	NA	NA
b0612	0.375	0.184884	2.60737	1.13967	0.0151136
b0618	0.294547	0.159352	NA	NA	NA
b0619	0.294266	0.157765	NA	NA	NA
b0622	0.382	0.182418	2.64164	1.14407	0.0026402
b0624	1.059	0.168426	12.3728	4.93439	0.00744905
b0627	1.442	0.12177	28.7037	8.08164	-0.0119058
b0628	1.318	0.172207	22.3251	9.25346	0.0212694
b0629	0.404	0.185792	2.78372	1.2348	0.000481605
b0630	0.935	0.174685	9.36942	3.79024	0.00188858
b0632	1.075	0.157464	12.6378	4.75115	-0.00155898
b0637	1.643	0.133557	46.1101	15.2927	0.00128922
b0642	1.543	0.134009	36.4866	11.4997	-0.000846194
b0643	0.778	0.18009	6.504	2.48431	-0.0155326
b0644	0.34709	0.173242	NA	NA	NA
b0645	0.332964	0.169082	NA	NA	NA
b0647	0.458	0.195402	3.15563	1.38055	-0.000202855
b0648	0.459	0.194145	3.1982	1.42663	-0.00268367
b0650	0.318868	0.165266	NA	NA	NA
b0651	0.731	0.18755	5.85658	2.31424	-0.0121324
b0654	0.465	0.194888	3.20206	1.39119	-0.00223766
b0656	1.052	0.183531	12.2607	5.4531	0.022092
b0660	1.203	0.146863	16.8309	5.88368	-0.00204588
b0662	0.69	0.179886	5.30841	2.09353	-0.0293443
b0663	0.39	0.18142	2.67942	1.16084	-0.00464637
b0668	0.290793	0.15784	NA	NA	NA
b0669	0.306896	0.163731	NA	NA	NA
b0670	0.298726	0.161947	NA	NA	NA
b0671	0.306287	0.162256	NA	NA	NA
b0677	0.361	0.18158	2.49381	1.07517	0.0170942
b0678	0.485	0.198754	3.36058	1.5292	0.00116581
b0679	0.5	0.196121	3.49044	1.53161	-0.00786415
b0683	1.293	0.135815	20.7148	6.63532	-0.00697524
b0684	1.37	0.16525	25.2796	9.78343	0.0168533
b0685	1.047	0.161583	11.8575	4.63612	0.000736302
b0686	0.46	0.193177	3.18353	1.40538	-0.00515114
b0687	1.52	0.123227	34.4025	9.66443	-0.00866848
b0690	0.37	0.179318	2.55779	1.0975	0.00240659
b0693	0.32042	0.168239	NA	NA	NA
b0705	0.327058	0.171385	NA	NA	NA
b0706	0.34786	0.175203	NA	NA	NA
b0707	0.821	0.206364	7.35751	3.28124	0.0229855
b0709	0.478	0.200186	3.36377	1.55097	0.00491852
b0715	0.8	0.184481	6.84545	2.71072	-0.00700161
b0718	0.358	0.178254	2.46285	1.05743	0.00825112
b0719	0.314951	0.163329	NA	NA	NA
b0720	1.618	0.126702	43.2648	12.6614	-0.0034998
b0721	1.728	0.131817	56.2062	18.6192	0.00133057
b0725	0.346	0.17704	NA	NA	NA
b0730	1.024	0.191753	11.6466	5.19447	0.0278633
b0735	0.366	0.181578	2.5476	1.09392	0.0133645
b0736	1.405	0.141177	26.5326	8.80615	0.00030323
b0739	0.36	0.182122	2.51598	1.10108	0.0178631
b0740	1.552	0.131745	36.9882	11.3467	-0.00191387
b0744	0.331012	0.168381	NA	NA	NA
b0752	0.681	0.205468	5.35712	2.42342	0.00607022
b0753	0.471	0.195845	3.24368	1.45853	-0.00171374
b0759	1.729	0.16502	57.7585	23.7715	0.0204282
b0760	1.608	0.109784	41.9326	10.3164	-0.0142979
b0763	0.345676	0.174527	NA	NA	NA
b0766	0.369	0.175959	2.54408	1.05485	-0.00504395
b0767	0.922	0.181638	9.02952	3.6004	0.00782817
b0768	0.654	0.211384	4.98512	2.24213	0.0131227
b0770	0.371	0.179582	2.56115	1.07878	0.00442952
b0771	0.331377	0.16946	NA	NA	NA
b0772	1.386	0.13941	25.4561	8.22566	-0.00165764
b0773	0.777	0.197775	6.55976	2.84485	0.00747217
b0775	1.293	0.182208	21.3652	9.46353	0.0286009
b0780	0.677	0.194297	5.16293	2.16456	-0.010525
b0781	1.617	0.14312	43.8511	15.0084	0.00637284
b0786	1.086	0.16058	13.0722	4.88254	0.00301523
b0787	0.348328	0.174193	NA	NA	NA
b0791	1.159	0.140677	15.2958	5.03302	-0.00964912
b0796	1.596	0.138542	41.3946	13.3942	0.00351112
b0797	0.797	0.175114	6.79035	2.52126	-0.0187542
b0798	0.389	0.184267	2.67218	1.14442	0.00362752
b0799	0.943	0.169617	9.44617	3.57562	-0.00243242
b0802	0.651	0.194149	4.8851	2.04519	-0.0131493
b0803	1.014	0.199277	11.4925	5.27942	0.034043
b0805	0.412	0.187074	2.81638	1.22561	-0.000986315
b0806	0.325431	0.168327	NA	NA	NA
b0807	1.21	0.183407	17.7802	8.57623	0.0280438
b0808	0.306235	0.163646	NA	NA	NA
b0811	0.83	0.161556	7.18924	2.51589	-0.028971
b0812	1.677	0.19941	52.8377	24.8453	0.040597
b0813	0.355438	0.181007	NA	NA	NA
b0814	1.458	0.165887	30.8771	12.3543	0.0188224
b0817	0.99	0.16919	10.5744	4.29986	0.00201629
b0819	1.366	0.136233	24.4299	7.85235	-0.00444007
b0821	0.468	0.221764	3.34912	1.86156	0.0546387
b0822	1.45	0.161324	30.3314	11.5736	0.015267
b0825	0.392	0.192088	2.71395	1.23258	0.0223094
b0827	0.659	0.198824	5.03499	2.14094	-0.00480517
b0828	1.82	0.121994	68.9818	20.1324	-0.00335414
b0833	1.033	0.160432	11.5991	4.32112	-0.00249459
b0835	0.809	0.18771	7.02621	2.87291	-0.00068253
b0837	0.641	0.211378	4.89878	2.33891	0.0124974
b0840	0.534	0.199439	3.80683	1.68577	-0.0064053
b0841	0.429	0.19783	2.98632	1.37309	0.0173749
b0842	0.587	0.193754	4.24913	1.79301	-0.016986
b0843	0.615	0.206974	4.56808	2.04655	0.00527439
b0845	0.719	0.1954	5.79562	2.38807	-0.00409721
b0846	0.495	0.195861	3.4578	1.53483	-0.00699154
b0847	1.236	0.15501	18.4016	6.81867	0.00591855
b0848	1.151	0.157267	15.0715	5.59949	0.00371277
b0849	0.564	0.223882	4.2282	2.75505	0.0361194
b0850	0.932	0.198691	9.48067	4.65581	0.0272646
b0853	1.527	0.155245	35.8847	13.3778	0.012502
b0854	1.175	0.138557	15.7571	5.10218	-0.010334
b0858	0.481	0.192296	3.33397	1.44708	-0.0124584
b0864	1.645	0.138575	46.6023	15.1069	0.00436357
b0865	1.059	0.172046	12.3986	4.83342	0.0112262
b0866	1.243	0.156384	18.6258	6.77122	0.00697291
b0868	1.27	0.153221	19.8087	7.32648	0.00547759
b0871	0.655	0.222949	5.08757	2.43255	0.0314979
b0873	0.615	0.207329	4.54561	2.09793	0.00527439
b0874	1.041	0.153384	11.5971	4.13638	-0.00845434
b0877	1.257	0.167726	19.5452	7.89495	0.0169838
b0878	0.405	0.185965	2.7645	1.19948	-2.44238e-05
b0880	1.933	0.122991	89.2147	26.5979	-0.00192578
b0881	0.549	0.195354	3.87188	1.6512	-0.0148198
b0883	2.011	0.160668	110.081	46.8968	0.0175105
b0884	2.224	0.126778	174.443	53.2332	0.00201448
b0887	0.985	0.160769	10.2628	3.7418	-0.00664528
b0890	1.459	0.116125	29.7738	7.92746	-0.0154343
b0891	0.545	0.197941	3.89343	1.69342	-0.00911442
b0894	1.804	0.136538	66.8445	21.9982	0.00480139
b0897	1.253	0.177869	19.4577	8.50763	0.0248659
b0898	0.884	0.166406	8.24162	2.92951	-0.0151722
b0900	1.207	0.142614	16.9653	5.65978	-0.00516545
b0901	0.644	0.194863	4.85797	2.04128	-0.0122174
b0902	0.503	0.212164	3.5577	1.68565	0.0234561
b0904	1.306	0.206287	22.5316	11.5351	0.0471172
b0905	0.928	0.136571	8.86902	2.62916	-0.0399407
b0906	0.73	0.198788	5.89323	2.47188	0.00279302
b0907	1.489	0.125688	32.3463	9.25698	-0.00763322
b0909	0.382	0.178096	2.63031	1.10228	-0.007831
b0911	1.494	0.130196	32.7383	10.6069	-0.00480152
b0913	0.359	0.173876	2.48717	1.03141	-0.00364437
b0920	0.576	0.193573	4.11972	1.72657	-0.0171319
b0921	1.16	0.127685	15.1474	4.49636	-0.0207901
b0925	1.033	0.175555	11.7012	4.80748	0.0129943
b0926	2.107	0.13622	135.384	45.039	0.00548364
b0928	1.129	0.164501	14.4943	5.83233	0.00947683
b0930	2.038	0.0984463	111.926	25.6613	-0.01346
b0931	0.941	0.168979	9.35482	3.43004	-0.00374912
b0932	1.055	0.144765	11.9221	3.89678	-0.0146731
b0937	0.33868	0.173773	NA	NA	NA
b0939	0.318461	0.163055	NA	NA	NA
b0946	1.194	0.159713	16.7894	6.48432	0.00838947
b0950	0.63	0.203549	4.77543	2.15487	0.000989133
b0953	2.166	0.116225	151.643	40.5131	-0.00346914
b0955	1.179	0.137074	15.9699	5.25523	-0.0117825
b0957	2.675	0.136213	498.756	177.938	0.00857226
b0958	0.586	0.220042	4.32084	2.20278	0.0273618
b0959	0.718	0.190176	5.72807	2.34232	-0.0111874
b0961	0.851	0.155389	7.54063	2.47913	-0.033469
b0962	0.86	0.163879	7.78738	2.78687	-0.0213647
b0963	1.073	0.164209	12.606	4.6916	0.00479784
b0965	0.927	0.163078	9.0422	3.21996	-0.0120649
b0970	1.527	0.132989	35.1771	10.8037	-0.00190537
b0972	0.415	0.193756	2.85446	1.33112	0.0144909
b0978	0.427	0.209339	2.97985	1.50492	0.0440394
b0980	0.445	0.190421	3.05771	1.3365	-0.00714477
b0986	1.98	0.143674	101.358	37.1185	0.00900372
b0990	0.85	0.198099	7.88236	3.41249	0.0169352
b0992	0.429	0.19629	2.987	1.35078	0.0127129
b0993	0.752	0.205879	6.30462	2.84888	0.0148504
b0994	0.423	0.198564	2.91487	1.33193	0.0225095
b0995	1.829	0.125247	70.8048	22.7538	-0.00162889
b1000	1.318	0.183725	22.9239	10.2949	0.0303741
b1001	0.434	0.189891	2.98846	1.29992	-0.00323118
b1004	1.454	0.204072	28.7709	14.284	0.0449037
b1012	0.336622	0.170112	NA	NA	NA
b1013	0.746	0.20087	6.16917	2.65301	0.00746304
b1016	1.274	0.137055	19.8054	6.16287	-0.00695512
b1018	0.323057	0.167308	NA	NA	NA
b1020	1.942	0.165635	94.1405	39.0845	0.0202783
b1027	0.421	0.191516	2.88504	1.29095	0.0068579
b1028	0.544	0.206743	3.88391	1.77949	0.00749506
b1032	1.474	0.159876	31.8742	13.5959	0.0149641
b1033	0.76	0.175836	6.19351	2.32169	-0.0236993
b1036	0.837	0.1862	7.51754	3.05764	0.000960397
b1043	0.592	0.193611	4.28743	1.83249	-0.0168611
b1045	0.736	0.187399	5.95442	2.36313	-0.0127726
b1050	0.749	0.180387	6.07967	2.32157	-0.020206
b1053	0.535	0.211851	3.84712	1.88402	0.0178033
b1057	0.772	0.207883	6.55223	2.90638	0.0197691
b1059	0.987	0.200635	10.6261	4.57812	0.0341152
b1060	1.506	0.158188	34.3142	13.0684	0.0141353
b1062	1.12	0.194089	14.5675	7.20036	0.0348402
b1063	0.838	0.161774	7.38417	2.53768	-0.027535
b1064	0.956	0.170324	9.71857	3.72672	-0.000824737
b1065	0.395	0.180851	2.71464	1.15516	-0.00736517
b1066	1.13	0.163156	14.3471	5.56541	0.00776413
b1069	0.693	0.171234	5.29761	1.92527	-0.0418915
b1071	0.862	0.179461	7.89347	3.14639	-0.00362751
b1072	0.485	0.209921	3.41366	1.70224	0.0238462
b1073	0.327253	0.177072	NA	NA	NA
b1079	0.45	0.191012	3.10158	1.38498	-0.00653148
b1082	0.311228	0.166128	NA	NA	NA
b1084	0.883	0.173722	8.19192	3.1162	-0.00626891
b1086	1.139	0.151123	14.6473	5.47575	-0.0022568
b1087	0.531	0.194152	3.74395	1.62344	-0.0155365
b1088	2.072	0.117501	122.789	34.9125	-0.00335902
b1090	0.30574	0.16136	NA	NA	NA
b1094	1.936	0.10204	88.8051	21.7112	-0.0127522
b1095	0.35042	0.173884	NA	NA	NA
b1096	0.746	0.181038	6.07449	2.34455	-0.0193466
b1101	1.51	0.165321	34.5966	14.2789	0.0188353
b1109	0.824	0.19281	7.26569	2.91449	0.00756163
b1110	0.366	0.188797	2.5564	1.20388	0.0324902
b1111	0.799	0.167044	6.74128	2.40133	-0.0284315
b1112	1.287	0.210481	21.6453	10.6381	0.0502871
b1113	0.855	0.165042	7.69279	2.7211	-0.0210408
b1114	1.446	0.133628	29.2903	9.2194	-0.00346859
b1115	0.327444	0.166677	NA	NA	NA
b1116	0.744	0.176738	5.97978	2.20885	-0.0250396
b1126	0.959	0.145483	9.60873	3.08649	-0.0265332
b1127	0.639	0.194521	4.76362	1.98387	-0.0126234
b1128	1.431	0.152	28.7937	10.2387	0.00867457
b1130	1.181	0.150359	16.0788	5.70752	-0.000649932
b1133	1.80287	0.166832	68.0843	27.5847	0.0205243
b1135	1.452	0.148581	29.8004	10.6645	0.00703413
b1136	1.613	0.137575	43.1543	13.8728	0.00320783
b1138	0.707	0.200743	5.64605	2.45221	0.00289582
b1139	0.356083	0.178221	NA	NA	NA
b1142	0.325763	0.166271	NA	NA	NA
b1143	1.079	0.141595	12.6762	4.01014	-0.0151314
b1157	0.329088	0.17077	NA	NA	NA
b1158	0.321588	0.168695	NA	NA	NA
b1159	1.135	0.153809	14.3641	5.07259	0.0001237
b1161	0.836	0.162374	7.34901	2.51338	-0.0278922
b1162	1.558	0.166998	38.8585	15.7653	0.0207004
b1163	1.021	0.154941	11.0647	3.82772	-0.00858891
b1167	0.395	0.180837	2.71233	1.13005	-0.00736517
b1170	0.333214	0.170502	NA	NA	NA
b1172	0.385	0.181438	2.65381	1.13914	-0.00177558
b1173	0.64	0.210836	4.91798	2.24075	0.0124561
b1176	1.813	0.130108	68.2893	21.1933	0.000990079
b1177	1.14	0.166367	14.8477	6.01428	0.0109659
b1178	0.702	0.19332	5.55276	2.29849	-0.00904562
b1179	1.071	0.134464	12.3043	3.75049	-0.0233697
b1180	0.457	0.197746	3.19055	1.47121	0.00666776
b1181	1.482	0.129847	31.7183	9.54144	-0.00515198
b1182	0.42	0.187683	2.86276	1.2309	-0.00220986
b1183	0.362	0.176126	2.48528	1.04049	-0.000241578
b1191	0.32156	0.171468	NA	NA	NA
b1191	0.861	0.206112	2.26152	0.934516	0.0275839
b1194	0.431	0.187856	2.935	1.27738	-0.00671061
b1195	0.691	0.208791	5.45817	2.43592	0.0127701
b1196	0.396	0.184561	2.72406	1.18567	0.0022098
b1197	0.377	0.185174	2.59036	1.15908	0.0137594
b1198	1.373	0.152772	25.1154	9.02076	0.0081606
b1201	0.718	0.216108	5.81069	2.71196	0.0250243
b1203	1.676	0.118433	48.9967	13.9223	-0.007724
b1204	1.097	0.143462	13.1698	4.39882	-0.0125844
b1205	0.977	0.198922	10.5318	5.45216	0.0312965
b1206	0.557	0.208645	4.01485	1.8956	0.0100072
b1209	0.845	0.170243	7.48444	2.85801	-0.0168268
b1210	1.073	0.164983	12.6611	5.02783	0.00572981
b1217	0.584	0.213418	4.3116	2.06217	0.0154904
b1218	0.864	0.159682	7.76543	2.68394	-0.0253242
b1220	0.321668	0.169665	NA	NA	NA
b1222	0.725	0.192431	5.82885	2.35511	-0.00747003
b1228	0.311315	0.161615	NA	NA	NA
b1230	0.661	0.199389	5.07955	2.20281	-0.00463146
b1233	0.635	0.194894	4.75023	2.0472	-0.012932
b1234	1.125	0.190749	14.7502	6.82615	0.0323558
b1235	1.186	0.13827	16.1366	5.25249	-0.0105071
b1236	1.021	0.147	11.0635	3.58261	-0.0164244
b1240	0.439	0.189479	3.01618	1.31227	-0.0073535
b1241	0.431	0.193612	2.97435	1.33706	0.0072105
b1243	1.286	0.174552	21.1782	9.48315	0.0230759
b1244	0.389	0.18273	2.70203	1.16871	0.00105682
b1249	1.256	0.137454	18.9004	6.06951	-0.0077222
b1250	0.841	0.221379	7.78073	3.89575	0.0431532
b1252	1.97037	0.218091	102.061	34.845	0.0455978
b1253	1.087	0.147232	12.8893	4.39023	-0.0097889
b1255	0.4	0.185341	2.7529	1.19698	6.21316e-05
b1256	0.456	0.188714	3.15017	1.36307	-0.0127447
b1259	0.873	0.225351	8.47826	4.2752	0.0506655
b1265	1.86	0.184632	79.404	38.4842	0.0308733
b1269	0.915	0.161657	8.76902	3.21965	-0.0148909
b1271	0.35162	0.188349	NA	NA	NA
b1272	0.634	0.219278	4.83072	2.55998	0.0248481
b1275	1.11	0.141563	13.6079	4.36763	-0.0123933
b1276	0.328016	0.16804	NA	NA	NA
b1277	0.865	0.168593	7.83663	2.96712	-0.0147476
b1278	1.091	0.137826	12.9088	4.13162	-0.0176933
b1279	0.759	0.177827	6.24161	2.32596	-0.0212323
b1283	0.748	0.210566	6.24199	2.84151	0.0210774
b1284	1.562	0.118762	37.7858	10.0777	-0.00998861
b1285	1.025	0.176948	11.4754	4.55886	0.0132995
b1287	0.437	0.18989	3.00376	1.29804	-0.0043512
b1294	0.57	0.193648	4.11217	1.7502	-0.0171319
b1295	0.98	0.15741	10.2237	3.70965	-0.011319
b1297	1.225	0.214246	19.0544	10.0603	0.0536698
b1298	1.46	0.215963	32.7968	17.295	0.0530957
b1300	0.358	0.185204	2.50499	1.12252	0.0278042
b1303	1.549	0.134224	37.0721	11.3833	-0.000698332
b1305	0.455	0.198736	3.16151	1.45361	0.00951838
b1308	0.815	0.185224	7.10945	2.79994	-0.00348926
b1309	0.662	0.253733	5.39215	3.31631	0.0785381
b1319	0.36	0.176954	2.50751	1.07004	0.00397417
b1320	0.46	0.201915	3.18809	1.48423	0.0144141
b1321	0.91	0.175833	8.71993	3.30319	-0.000253244
b1324	0.308882	0.167991	NA	NA	NA
b1325	0.62	0.190484	4.56655	1.86155	-0.0220153
b1326	0.669	0.209673	5.21807	2.34689	0.0125351
b1327	0.591	0.192013	4.29007	1.79868	-0.020273
b1328	0.993	0.168203	10.624	4.05653	0.00132788
b1330	1.02	0.192537	11.6043	5.71922	0.0285587
b1331	0.425	0.192104	2.91189	1.29143	0.00508405
b1333	1.586	0.168342	41.5966	17.207	0.0215999
b1341	0.387	0.186117	2.65106	1.15895	0.00997737
b1344	0.414	0.184365	2.82533	1.19818	-0.00916476
b1346	0.705	0.199974	5.62546	2.44453	0.00125786
b1350	1.066	0.16773	12.5901	5.38397	0.00799654
b1351	0.316185	0.169356	NA	NA	NA
b1352	0.462	0.197175	3.21641	1.42428	0.00294062
b1353	0.373	0.181995	2.58569	1.12154	0.00845297
b1355	0.319115	0.164873	NA	NA	NA
b1356	2.405	0.121336	262.718	78.6872	0.000823309
b1367	0.364	0.179843	2.51891	1.08976	0.00933914
b1372	0.31181	0.166175	NA	NA	NA
b1374	0.549	0.20492	3.92515	1.77675	0.00339518
b1376	1.638	0.146973	46.0893	17.0456	0.00913722
b1377	0.327878	0.170297	NA	NA	NA
b1379	0.837	0.213683	7.71615	3.76695	0.0344132
b1380	1.049	0.141805	11.8383	3.81519	-0.018151
b1381	0.62	0.188485	4.55599	1.83638	-0.0252411
b1384	0.958	0.165328	9.7287	3.54255	-0.00580328
b1385	0.606	0.209318	4.54066	2.04688	0.00842019
b1399	1.161	0.170252	15.6632	6.3808	0.0154609
b1403	1.087	0.177204	13.3072	5.65698	0.01781
b1406	0.443	0.228549	3.21351	1.8056	0.081564
b1407	0.736	0.198435	5.95263	2.50448	0.00217302
b1408	0.506	0.209248	3.56375	1.68293	0.016875
b1413	0.457	0.211567	3.23848	1.64175	0.0373023
b1414	0.557	0.188995	3.93677	1.59524	-0.0258995
b1415	0.623	0.21135	4.67736	2.1076	0.0119168
b1419	0.452	0.198229	3.15144	1.43409	0.00833027
b1420	0.807	0.191265	7.00069	2.90455	0.00274255
b1422	1.337	0.200492	24.1734	11.6783	0.0424832
b1423	0.784	0.19254	6.62382	2.77728	0.0020154
b1424	0.535	0.202743	3.80642	1.71406	0.000980865
b1427	1.205	0.190071	17.6773	8.21185	0.0337365
b1428	0.975	0.200414	10.406	4.76373	0.0321592
b1431	1.28	0.14734	20.4219	6.93168	0.00110114
b1432	1.135	0.15004	14.5419	5.1053	-0.00340053
b1436	0.517	0.189539	3.61471	1.53049	-0.0219149
b1437	0.354484	0.179407	NA	NA	NA
b1439	0.726	0.195364	5.8738	2.41627	-0.00320352
b1440	0.751	0.217292	6.28971	2.99858	0.0293829
b1445	1.619	0.168385	44.6455	19.4866	0.0218466
b1448	1.145	0.133653	14.6722	4.40483	-0.0167198
b1449	0.691	0.205431	5.47811	2.4149	0.00698135
b1450	1.072	0.167153	12.7729	5.06591	0.00751839
b1451	0.435	0.197514	3.01562	1.38908	0.0147818
b1452	1.417	0.140746	27.4223	8.90919	0.000622208
b1454	0.48	0.196534	3.34507	1.53798	-0.00183149
b1455	0.344385	0.173254	NA	NA	NA
b1456	0.329592	0.172108	NA	NA	NA
b1458	0.716	0.20105	5.789	2.46301	0.00390446
b1462	0.432	0.195067	3.01772	1.38096	0.00911225
b1463	0.641	0.189675	4.78592	1.92615	-0.0202639
b1464	1.091	0.154342	13.062	4.934	-0.00302783
b1468	0.493	0.212846	3.49781	1.67898	0.027861
b1469	0.474	0.204317	3.32183	1.57262	0.0143991
b1472	0.31412	0.165453	NA	NA	NA
b1474	0.345055	0.179912	NA	NA	NA
b1477	1.352	0.171944	24.2132	9.78738	0.0217391
b1480	1.766	0.170637	62.8873	26.2518	0.0238047
b1482	1.2	0.162614	17.0729	6.87179	0.011139
b1491	1.358	0.145398	23.9991	8.19574	0.00193301
b1492	0.861	0.189042	7.96241	3.29075	0.00783938
b1496	0.883	0.161392	8.18647	2.86997	-0.0209914
b1499	0.687	0.202292	5.38844	2.37391	0.00224293
b1501	0.419	0.193257	2.90932	1.3613	0.0101617
b1502	0.658	0.204127	5.05421	2.20138	0.0027079
b1508	1.445	0.171945	29.9616	12.6156	0.0228002
b1511	0.396	0.18599	2.71452	1.2021	0.00473505
b1512	0.6	0.205457	4.44029	2.00748	0.00174328
b1513	0.405	0.187866	2.79758	1.24541	0.00491385
b1519	1.033	0.198584	12.0361	5.80233	0.0352595
b1520	1.016	0.138309	10.8972	3.31508	-0.0258623
b1522	1.328	0.152799	22.5009	8.16412	0.00710815
b1524	0.329468	0.168131	NA	NA	NA
b1525	0.46	0.199902	3.18827	1.45938	0.0100663
b1526	1.092	0.164187	13.2731	4.98952	0.00620907
b1527	1.249	0.131811	18.5765	5.62183	-0.0120393
b1528	0.521	0.198113	3.63978	1.61231	-0.0069363
b1529	1.034	0.160104	11.5321	4.21816	-0.00239756
b1530	0.57	0.209863	4.15522	1.98761	0.0109383
b1533	0.824	0.214878	7.47056	3.63267	0.0342607
b1535	0.306901	0.161918	NA	NA	NA
b1536	0.409	0.191481	2.82922	1.27652	0.0102315
b1537	0.58	0.203618	4.24286	1.88201	0.000141299
b1538	1.441	0.16543	29.9632	12.1917	0.0178999
b1540	0.924	0.17739	9.0997	3.7097	0.00265936
b1541	0.747	0.196641	6.16683	2.58343	0.00223088
b1542	0.314286	0.168609	NA	NA	NA
b1548	0.391	0.189715	2.70542	1.22477	0.0178158
b1549	1.019	0.1507	11.0687	3.64229	-0.0127294
b1552	0.825	0.192085	7.34195	3.04474	0.00648603
b1557	0.773	0.216111	6.62741	3.20278	0.0302328
b1565	0.327416	0.169542	NA	NA	NA
b1569	0.539	0.209746	3.86414	1.83274	0.0135728
b1571	0.763	0.197036	6.38214	2.76961	0.0043281
b1575	0.332302	0.171153	NA	NA	NA
b1577	0.34077	0.173078	NA	NA	NA
b1582	0.694	0.198261	5.46206	2.31937	-0.00282047
b1583	1.479	0.124289	31.2991	8.71833	-0.00929726
b1585	0.701	0.193587	5.49414	2.256	-0.00774306
b1587	0.295602	0.15962	NA	NA	NA
b1593	0.566	0.207761	4.08758	1.9361	0.00763612
b1594	0.889	0.165246	8.29544	3.01454	-0.0155196
b1595	0.52	0.201028	3.68825	1.69388	-0.00104701
b1596	0.821	0.189333	7.22638	2.91513	0.00227909
b1597	0.322728	0.167521	NA	NA	NA
b1598	1.227	0.156879	18.0884	6.58223	0.0072133
b1603	1.667	0.0975634	47.5514	10.3619	-0.0199098
b1604	0.948	0.148021	9.35792	3.12711	-0.0250119
b1605	0.661	0.193035	5.00146	2.14647	-0.0137086
b1607	0.78	0.183612	6.54469	2.58488	-0.0100821
b1608	1.492	0.131618	32.5776	9.74171	-0.00351905
b1611	0.332642	0.171373	NA	NA	NA
b1612	1.464	0.152655	30.943	11.8062	0.0100226
b1613	0.31526	0.166493	NA	NA	NA
b1614	1.173	0.140332	15.7169	5.04554	-0.00960725
b1615	0.314558	0.167283	NA	NA	NA
b1617	0.368	0.181619	2.55657	1.10209	0.011925
b1619	0.666	0.198521	5.09324	2.16657	-0.00418426
b1620	0.724	0.198035	5.87445	2.57007	0.000683269
b1621	0.703	0.20254	5.62082	2.43822	0.00530352
b1623	0.956	0.237236	10.4815	6.42127	0.0692589
b1626	0.774	0.168292	6.40608	2.27616	-0.0316816
b1627	1.846	0.12939	73.6094	25.1757	0.000675482
b1634	0.421	0.193419	2.88504	1.30362	0.0092332
b1635	1.16	0.159417	15.3943	5.60108	0.00593405
b1636	0.717	0.201344	5.75549	2.51662	0.00401851
b1637	1.587	0.100043	39.5683	8.93736	-0.0212399
b1638	1.194	0.17674	16.9697	7.37915	0.0226273
b1640	0.642	0.201022	4.84436	2.10144	-0.00303662
b1641	1.088	0.151858	12.9501	4.61386	-0.0051065
b1642	1.341	0.150519	23.2719	8.47642	0.00593491
b1643	2.034	0.185509	119.85	55.0975	0.0297517
b1646	1.055	0.197442	12.5799	5.96637	0.034616
b1651	0.581	0.195224	4.18862	1.79832	-0.0153671
b1652	1.155	0.170174	15.4134	6.21673	0.0151922
b1654	1.068	0.158178	12.5381	4.73264	-0.00121371
b1655	1.449	0.170205	30.2232	11.5723	0.0214623
b1656	0.805	0.179073	6.87867	2.57008	-0.0124479
b1657	0.355242	0.176363	NA	NA	NA
b1659	0.444	0.186031	3.03116	1.30621	-0.0158196
b1661	1.691	0.174344	52.9526	22.4883	0.0256906
b1663	0.947	0.178803	9.58221	3.81906	0.00757395
b1664	0.726	0.192487	5.84865	2.45232	-0.00733575
b1665	0.87	0.172451	7.99929	3.12461	-0.010505
b1667	0.661	0.185984	4.99791	1.95873	-0.0242986
b1668	0.785	0.20986	6.83451	3.10708	0.0238112
b1674	0.32056	0.169601	NA	NA	NA
b1675	1.073	0.161816	12.6082	4.62051	0.00293391
b1676	1.377	0.148153	25.2031	8.70584	0.00461734
b1677	1.555	0.141235	37.9614	12.6273	0.00394896
b1689	0.375	0.181694	2.57308	1.11567	0.00711363
b1690	0.622	0.198105	4.59762	1.99013	-0.0090051
b1694	0.301725	0.158946	NA	NA	NA
b1696	0.548	0.202358	3.92161	1.73251	-0.00199884
b1697	0.36	0.182533	2.50768	1.07886	0.0206408
b1699	0.300647	0.161356	NA	NA	NA
b1702	1.451	0.149113	29.8591	11.0632	0.00701264
b1704	1.201	0.168828	17.2078	7.13983	0.0161735
b1705	0.667	0.208731	5.14121	2.30479	0.0108998
b1706	0.7	0.21294	5.60621	2.63296	0.0192783
b1707	1.213	0.136307	17.1074	5.30119	-0.0106356
b1708	1.438	0.144408	28.9954	9.75454	0.00325421
b1711	0.51	0.19066	3.52649	1.5212	-0.0192005
b1714	0.352934	0.176408	NA	NA	NA
b1715	2.026	0.111539	110.084	29.8308	-0.00670844
b1716	0.386	0.185621	2.66272	1.17392	0.0105912
b1717	0.449	0.195659	3.10895	1.40405	0.00492293
b1723	1.018	0.171057	11.1769	4.31331	0.00680485
b1725	0.532	0.220422	3.85143	1.91381	0.0332561
b1727	0.756	0.177133	6.14203	2.32659	-0.0230488
b1729	1.381	0.126954	25.1234	7.44401	-0.0104914
b1732	0.592	0.20405	4.34766	1.94905	3.07646e-05
b1736	0.318578	0.167868	NA	NA	NA
b1739	1.151	0.174793	15.3072	6.33729	0.0193513
b1740	0.412	0.18675	2.83633	1.25425	-0.000986315
b1743	0.327385	0.170502	NA	NA	NA
b1748	0.425	0.192058	2.93905	1.30149	0.00508405
b1749	1.041	0.132315	11.5703	3.53092	-0.0286272
b1750	0.647	0.192997	4.8741	2.02215	-0.0150546
b1758	0.419	0.192893	2.90209	1.29156	0.0101617
b1759	0.522	0.191141	3.64287	1.52168	-0.0204638
b1764	0.866	0.173826	7.96012	3.11763	-0.00881433
b1765	1.182	0.138777	15.9554	5.20325	-0.00990345
b1766	0.75	0.166824	6.02502	2.11735	-0.0373787
b1767	1.148	0.130151	14.7844	4.45408	-0.0199776
b1769	0.293477	0.15934	NA	NA	NA
b1770	1.192	0.178656	16.995	7.24465	0.0242439
b1776	0.426	0.197911	2.96512	1.37152	0.0187375
b1778	1.741	0.119573	57.0773	16.5542	-0.00541799
b1781	0.634	0.199572	4.78879	2.0583	-0.00512037
b1782	1.11	0.15444	13.6314	4.83406	-0.00158253
b1784	0.350929	0.177612	NA	NA	NA
b1788	0.569	0.199101	4.09305	1.78691	-0.00833882
b1789	0.474	0.190015	3.2578	1.39029	-0.0151368
b1790	0.838	0.182231	7.47274	2.93906	-0.00366861
b1793	0.761	0.196394	6.31879	2.62425	0.00275009
b1794	1.576	0.132833	39.2529	12.4931	-0.000695592
b1798	0.639	0.207101	4.8368	2.2235	0.00615598
b1799	0.992	0.151104	10.3681	3.46135	-0.015916
b1800	0.358	0.181101	2.48992	1.07502	0.016631
b1801	0.421	0.189968	2.90691	1.28412	0.00210731
b1803	0.351057	0.175529	NA	NA	NA
b1804	0.492	0.202412	3.44667	1.58994	0.00576276
b1807	1.338	0.126105	22.6741	6.55839	-0.0128253
b1808	1.435	0.183869	29.6371	12.7692	0.031056
b1809	1.121	0.140063	13.8986	4.59404	-0.0132941
b1811	0.533	0.195283	3.73782	1.62261	-0.0138173
b1814	0.649	0.194449	4.91209	2.03527	-0.0133308
b1815	0.937	0.207575	9.68093	4.55512	0.0373552
b1816	0.706	0.192003	5.55461	2.25699	-0.00996204
b1817	1.26	0.162392	19.3795	7.42908	0.0122944
b1818	0.409	0.188539	2.8003	1.20504	0.00534153
b1822	0.618	0.20374	4.58481	1.99034	0.000494222
b1824	1.56	0.159486	38.7069	14.6454	0.0155927
b1825	1.04	0.158086	11.7532	4.6281	-0.00374723
b1827	1.103	0.141679	13.3667	4.50325	-0.0129791
b1828	1.009	0.163987	10.9485	3.99107	-0.000986495
b1829	1.584	0.113475	39.6516	10.0812	-0.0131394
b1831	1.703	0.112781	52.2057	15.0362	-0.0101373
b1832	1.163	0.145302	15.2706	5.09054	-0.00594793
b1833	0.56	0.19788	3.97635	1.7195	-0.00985471
b1835	0.677	0.188337	5.18607	2.08489	-0.0193877
b1838	0.419	0.1933	2.88278	1.30081	0.0101617
b1841	1.026	0.14638	11.2355	3.76182	-0.0168307
b1845	1.569	0.146313	39.3054	13.3843	0.00742654
b1846	0.601	0.198521	4.43074	1.90757	-0.00823078
b1848	0.989	0.17781	10.6023	4.265	0.0110093
b1849	1.005	0.179438	11.0563	4.96297	0.0135209
b1851	0.328709	0.172461	NA	NA	NA
b1855	0.786	0.239238	7.13343	4.64309	0.0608191
b1857	0.994	0.158034	10.5671	3.6371	-0.00862613
b1858	0.735	0.192418	5.97917	2.46195	-0.00611586
b1861	1.202	0.144056	16.7786	5.82942	-0.00459095
b1862	0.338619	0.167882	NA	NA	NA
b1865	0.393	0.186035	2.69491	1.1978	0.00642714
b1873	0.33672	0.170391	NA	NA	NA
b1874	0.316012	0.167039	NA	NA	NA
b1875	1.204	0.120576	16.6118	4.60597	-0.0235916
b1886	0.46	0.196699	3.20765	1.44941	0.00354451
b1890	0.423	0.187959	2.92234	1.26876	-0.00349528
b1897	1.086	0.204484	13.6523	6.5076	0.0426101
b1906	0.748	0.195289	6.15803	2.5423	-0.00031296
b1907	1.314	0.141172	21.6853	7.38646	-0.00238327
b1910	0.296063	0.158658	NA	NA	NA
b1913	0.32612	0.165961	NA	NA	NA
b1914	0.961	0.152359	9.577	3.21633	-0.0189569
b1915	0.421	0.185646	2.89709	1.24367	-0.00739388
b1920	1.968	0.104158	95.6978	23.5221	-0.0113398
b1922	0.32822	0.172445	NA	NA	NA
b1923	0.326049	0.170193	NA	NA	NA
b1927	0.534	0.198596	3.75841	1.65756	-0.0064053
b1937	0.489	0.217778	3.52561	1.90992	0.039144
b1938	0.328914	0.17474	NA	NA	NA
b1944	0.353245	0.186928	NA	NA	NA
b1951	0.763	0.204776	6.46132	2.971	0.014813
b1954	2.407	0.113392	263.204	69.5039	-0.00248406
b1955	1.43	0.177486	29.1975	12.1052	0.0261366
b1956	0.548	0.206847	3.89296	1.78374	0.00712524
b1961	0.992	0.168749	10.4583	4.14681	0.00222915
b1966	0.66	0.20535	5.04931	2.25887	0.00437221
b1969	1.709	0.141751	54.1692	19.0531	0.0069498
b1970	0.464	0.196674	3.20974	1.45624	0.00235204
b1971	0.552	0.209103	4.0132	1.88448	0.0104128
b1974	0.751	0.189008	6.14539	2.45526	-0.00790075
b1975	2.394	0.102011	254.348	62.1084	-0.00720291
b1976	0.854	0.165119	7.63532	2.7335	-0.0212097
b1978	0.321405	0.166562	NA	NA	NA
b1981	0.869	0.188743	8.12976	3.3171	0.00890354
b1982	1.211	0.13379	17.0628	5.18151	-0.0123959
b1985	0.296329	0.158768	NA	NA	NA
b1988	0.936	0.17668	9.42358	3.7851	0.00414949
b1989	0.323576	0.17029	NA	NA	NA
b1990	0.638	0.198452	4.78157	1.99766	-0.0079997
b1993	0.937	0.157326	9.2013	3.22519	-0.0170738
b1994	0.601	0.211098	4.42716	2.05773	0.0117359
b1997	1.094	0.174061	13.3832	5.50641	0.0154908
b1998	0.494	0.20769	3.47735	1.64461	0.0174833
b2000	0.341783	0.195556	NA	NA	NA
b2001	0.544	0.206695	3.89607	1.77371	0.00749506
b2004	0.330087	0.169198	NA	NA	NA
b2005	0.318602	0.168339	NA	NA	NA
b2007	1.311	0.130386	21.4093	6.40182	-0.0108741
b2008	1.896	0.157368	84.146	34.854	0.015746
b2009	0.749	0.196741	6.16498	2.57557	0.00249096
b2011	0.643	0.201082	4.85605	2.12695	-0.00296907
b2013	1.354	0.16588	24.2545	9.47102	0.0173333
b2018	2.206	0.137176	169.555	56.4013	0.00642041
b2027	1.965	0.139554	97.5808	34.7851	0.00694543
b2028	0.669	0.208599	5.20946	2.34664	0.0110403
b2029	1.478	0.146806	31.7005	11.0194	0.00623199
b2039	2.337	0.111902	224.795	58.2028	-0.00358852
b2041	0.618	0.19328	4.57808	1.89391	-0.0173051
b2047	0.333396	0.177503	NA	NA	NA
b2048	0.306319	0.163076	NA	NA	NA
b2065	1.625	0.114636	43.6418	11.3368	-0.0107312
b2066	0.763	0.199464	6.37179	2.78212	0.00694934
b2067	1.335	0.154831	23.0419	8.35582	0.00877926
b2080	1.149	0.185883	15.4309	6.79346	0.0288383
b2082	0.406	0.186233	2.7746	1.19542	-0.000524899
b2086	1.054	0.144083	11.9867	3.90485	-0.0157238
b2087	0.398	0.19176	2.76665	1.25021	0.0187122
b2096	1.949	0.14277	94.5671	34.3513	0.00844584
b2098	0.44	0.202903	3.05361	1.48943	0.0241142
b2101	0.675	0.19957	5.207	2.21892	-0.0018539
b2104	1.407	0.134211	26.8237	8.49396	-0.00461833
b2105	1.434	0.163078	28.8197	11.0513	0.0164068
b2106	0.404	0.183761	2.77605	1.18757	-0.00446889
b2111	0.321737	0.171847	NA	NA	NA
b2113	1.294	0.143752	20.7608	7.17133	-0.000754072
b2114	1.522	0.114335	34.2857	8.96446	-0.0145202
b2124	1.51	0.152687	34.419	12.8144	0.0108883
b2131	0.789	0.201885	6.76171	2.83745	0.0141209
b2134	1.036	0.185751	11.8936	5.37394	0.0228918
b2135	1.041	0.179541	11.9658	4.83655	0.0174823
b2136	0.878	0.183018	8.1697	3.22674	0.00324384
b2140	0.836	0.159623	7.28072	2.46139	-0.0302846
b2141	0.529	0.19601	3.72603	1.63847	-0.0115897
b2143	0.75	0.217788	6.31219	2.9338	0.0306213
b2144	0.891	0.163483	8.34184	2.94833	-0.0174536
b2146	0.323988	0.168053	NA	NA	NA
b2149	0.4	0.185386	2.75856	1.18666	6.21316e-05
b2150	1.791	0.144486	65.8833	25.3292	0.00863216
b2151	0.819	0.196914	7.33014	3.07775	0.0117609
b2153	1.747	0.112088	57.5715	15.1293	-0.00991094
b2154	1.579	0.146325	39.9288	13.9341	0.00760644
b2155	1.146	0.180924	15.2584	6.54215	0.0243683
b2156	0.76	0.235182	6.4839	3.42463	0.0539323
b2157	1.054	0.172315	12.2349	4.99636	0.0108417
b2159	0.742	0.179771	5.99601	2.24767	-0.0213271
b2161	0.347302	0.174744	NA	NA	NA
b2164	0.594	0.205031	4.37335	1.98717	0.00171711
b2166	0.615	0.211948	4.60915	2.08858	0.0134045
b2169	1.28601	0.220899	21.4248	9.08864	0.0583697
b2170	0.304931	0.161906	NA	NA	NA
b2171	0.32379	0.167261	NA	NA	NA
b2172	1.789	0.131979	64.5963	21.4129	0.00191627
b2175	1.652	0.129266	46.9816	14.4165	-0.00158321
b2177	1.216	0.164047	17.7591	6.88814	0.012552
b2181	0.326433	0.173665	NA	NA	NA
b2183	1.162	0.145861	15.4076	5.35516	-0.00514936
b2184	0.366	0.177776	2.50942	1.05881	0.00243551
b2185	2.64445	0.129751	455.863	127.414	0.00528637
b2186	1.112	0.160224	13.7795	5.47417	0.00395766
b2187	1.702	0.0950176	51.5436	11.4442	-0.020733
b2189	0.533	0.20049	3.78787	1.72277	-0.0044364
b2190	0.603	0.200328	4.42374	1.94716	-0.00651657
b2192	1.039	0.165547	11.7384	4.60869	0.00385609
b2193	0.904	0.211486	8.88744	4.01015	0.0376547
b2208	1.151	0.159024	15.1907	5.82676	0.00545039
b2209	0.403	0.186625	2.76101	1.21006	0.00347462
b2210	1.432	0.161708	29.0425	11.2242	0.0156783
b2211	1.389	0.141601	26.0627	8.41407	0.000588217
b2213	1.012	0.19069	11.3674	4.97165	0.0260023
b2214	0.901	0.192531	8.76097	4.03667	0.0173961
b2215	2.164	0.189757	160.451	75.9157	0.0307084
b2218	0.938	0.164341	9.20615	3.45887	-0.00946732
b2219	0.359	0.174914	2.49153	1.03721	-0.000858859
b2232	0.798	0.163635	6.72373	2.31577	-0.032371
b2233	0.296956	0.162599	NA	NA	NA
b2235	0.332877	0.169973	NA	NA	NA
b2237	1.029	0.177554	11.6914	4.89494	0.0146058
b2241	0.891	0.14988	8.21793	2.68313	-0.032044
b2244	0.307346	0.164803	NA	NA	NA
b2249	1.252	0.149034	18.9257	6.62019	0.00168421
b2252	0.336025	0.171369	NA	NA	NA
b2253	0.391	0.18863	2.69549	1.19914	0.0152583
b2258	0.614	0.224487	4.66581	2.34411	0.0329394
b2259	0.975	0.157628	10.0561	3.52981	-0.0109177
b2264	0.39	0.181543	2.65899	1.1408	-0.00208227
b2265	1.067	0.14574	12.2882	4.1503	-0.0125453
b2266	1.187	0.175054	16.7664	6.95049	0.0207238
b2267	0.972	0.16003	9.89196	3.53183	-0.00923718
b2269	0.333882	0.170419	NA	NA	NA
b2272	0.585	0.239579	4.24554	2.33245	0.0616065
b2277	0.449	0.196799	3.10024	1.40488	0.0071501
b2288	1.044	0.192884	12.1713	5.64657	0.0301591
b2291	0.627	0.19645	4.64959	1.95574	-0.0119087
b2292	0.464	0.195651	3.22002	1.4071	0.000196864
b2294	0.719	0.19014	5.7845	2.31684	-0.0110513
b2295	0.378	0.181203	2.62547	1.14408	0.00251067
b2296	0.648	0.212469	4.92761	2.23606	0.0143575
b2298	0.317886	0.165393	NA	NA	NA
b2299	1.593	0.124469	40.7845	11.8984	-0.00596319
b2300	0.876	0.179034	8.12162	3.23406	-0.00159667
b2302	0.789	0.197472	6.7686	2.92509	0.0077838
b2303	1.15	0.142297	14.9969	5.05242	-0.00938747
b2305	0.338333	0.172467	NA	NA	NA
b2308	0.516	0.203193	3.65107	1.69236	0.00337912
b2309	1.31	0.124054	21.2761	5.92127	-0.0154943
b2311	1.242	0.143618	18.3895	6.11235	-0.00272341
b2313	2.29	0.163147	209.702	92.1828	0.0182096
b2315	0.339598	0.170905	NA	NA	NA
b2317	0.589	0.204223	4.33716	1.93941	3.76083e-05
b2319	0.404	0.189398	2.77787	1.24035	0.00790735
b2320	1.186	0.159628	16.4581	6.34295	0.00804269
b2321	1.143	0.140827	14.6821	4.82337	-0.0107483
b2322	0.605	0.198609	4.45686	1.9621	-0.00811391
b2330	0.318225	0.168241	NA	NA	NA
b2338	0.361	0.178696	2.48085	1.0551	0.00878391
b2339	0.298671	0.158562	NA	NA	NA
b2342	0.544	0.202991	3.92176	1.83735	0.000142118
b2344	1.174	0.128009	15.5665	4.59649	-0.0197664
b2346	1.376	0.166749	25.6322	10.9472	0.0184009
b2347	0.397	0.183539	2.72365	1.18166	-0.000854782
b2348	1.722	0.161498	56.7679	25.7467	0.018101
b2349	0.408	0.183559	2.79226	1.19077	-0.00641132
b2350	1.603	0.108464	41.3659	10.3893	-0.0156946
b2355	0.302392	0.163261	NA	NA	NA
b2360	0.377	0.182799	2.61329	1.1523	0.00845438
b2364	0.469	0.196636	3.27497	1.44095	0.000946126
b2365	0.324164	0.168715	NA	NA	NA
b2369	1.975	0.180027	103.771	47.4974	0.0272238
b2372	1.137	0.194018	14.9958	7.22534	0.0354314
b2373	0.568	0.203471	4.12771	1.85844	-0.00127369
b2378	1.448	0.150281	29.8667	10.5516	0.00763864
b2379	0.913	0.202835	9.0274	4.08338	0.0297186
b2380	0.542	0.209997	3.8639	1.79761	0.0132282
b2387	0.313318	0.164175	NA	NA	NA
b2393	0.487	0.194754	3.37369	1.49339	-0.00749246
b2394	1.057	0.143546	11.9562	3.88365	-0.0154166
b2395	1.603	0.129132	41.9858	13.0301	-0.00259417
b2398	0.907	0.158448	8.61225	2.94171	-0.0205015
b2400	1.071	0.140255	12.4195	4.01002	-0.0177674
b2407	0.336631	0.169901	NA	NA	NA
b2408	0.509	0.199586	3.55001	1.62271	-0.0013971
b2413	0.704	0.192904	5.57352	2.3273	-0.00879643
b2414	1.876	0.111143	77.2456	20.9093	-0.00873169
b2418	0.892	0.179541	8.45212	3.30365	0.00176191
b2419	0.388	0.183686	2.66891	1.16676	0.00421532
b2423	0.321624	0.166199	NA	NA	NA
b2425	1.637	0.0954552	44.4366	9.52996	-0.0226413
b2426	0.691	0.183975	5.35417	2.12875	-0.0234094
b2432	1.275	0.133989	19.7456	6.11468	-0.00926704
b2434	1.642	0.11415	45.3493	11.952	-0.0109086
b2435	1.162	0.166932	15.5617	6.31067	0.0129229
b2437	0.337773	0.171306	NA	NA	NA
b2441	0.566	0.205166	4.0764	1.86441	0.00233576
b2442	0.768	0.173982	6.23845	2.3118	-0.0249582
b2450	0.539	0.216192	3.89764	1.93268	0.0247046
b2452	0.76	0.207199	6.32931	2.81464	0.0170902
b2456	0.296965	0.158176	NA	NA	NA
b2462	0.326797	0.16834	NA	NA	NA
b2463	0.91	0.155891	8.59391	2.92319	-0.0222313
b2464	0.915	0.184204	8.98855	3.6651	0.00915285
b2465	0.385	0.183156	2.63897	1.12878	0.00341922
b2466	0.377	0.185566	2.61877	1.16619	0.0164119
b2467	0.52	0.194709	3.65972	1.58085	-0.0125855
b2468	0.322345	0.166914	NA	NA	NA
b2469	0.407	0.195269	2.79799	1.28728	0.0210932
b2473	0.543	0.20031	3.88525	1.71284	-0.00529837
b2475	1.07	0.148485	12.4407	4.22834	-0.0103905
b2478	1.63	0.126774	44.4463	13.335	-0.00323958
b2491	0.338087	0.171529	NA	NA	NA
b2496	1.441	0.137651	28.9672	9.43137	-0.000837061
b2498	1.153	0.180261	15.4119	6.86889	0.0237733
b2499	1.674	0.141474	49.6603	17.4678	0.00597432
b2505	1.783	0.129009	63.4879	19.7828	0.000185374
b2507	0.349936	0.173695	NA	NA	NA
b2508	0.776	0.194191	6.55633	2.70568	0.00218614
b2509	1.444	0.148652	29.3889	10.3665	0.00686159
b2511	0.446	0.194845	3.10539	1.37566	0.00373596
b2514	1.295	0.126524	20.5886	6.11129	-0.0138476
b2516	1.463	0.197486	32.1634	14.6064	0.0400784
b2517	0.802	0.171059	6.78755	2.55009	-0.0229048
b2518	1.14152	0.189065	15.1074	7.48716	0.0309085
b2520	0.833	0.196584	7.48384	3.17094	0.0135865
b2521	0.452	0.189349	3.09932	1.33266	-0.0115812
b2522	0.383	0.180751	2.62076	1.12103	-0.000583339
b2523	0.319515	0.165868	NA	NA	NA
b2527	0.320124	0.164065	NA	NA	NA
b2530	0.386	0.17861	2.62779	1.09735	-0.00754354
b2531	1.539	0.131433	36.1901	10.6275	-0.00289525
b2534	0.633	0.220523	4.80586	2.37565	0.0279935
b2535	0.874	0.191071	8.21605	3.48264	0.0118472
b2536	0.822	0.209222	7.40736	3.47345	0.0267529
b2548	0.417	0.19556	2.89932	1.34618	0.0183052
b2549	0.309562	0.166129	NA	NA	NA
b2550	1.008	0.160389	10.8953	3.95581	-0.00505858
b2551	1.585	0.126396	39.9043	12.1312	-0.00490704
b2553	1.006	0.149709	10.6968	3.60468	-0.0152158
b2555	0.431	0.186675	2.95406	1.27706	-0.0090308
b2556	0.372	0.177278	2.55526	1.06296	-0.00430773
b2560	0.657	0.208458	5.08863	2.28423	0.0087228
b2561	0.384	0.181738	2.65259	1.13489	0.00142152
b2562	1.374	0.179295	25.9548	12.4711	0.0271055
b2573	1.339	0.170073	23.7246	9.92748	0.0200743
b2575	0.487	0.200091	3.39179	1.57814	0.00277448
b2576	1.059	0.155861	12.1525	4.57378	-0.0038824
b2577	1.037	0.173821	11.7992	4.70778	0.0113915
b2580	0.863	0.165592	7.79086	2.75497	-0.018544
b2581	1.287	0.115402	19.9769	5.31971	-0.0235279
b2582	0.755	0.176151	6.11012	2.30652	-0.0245395
b2588	0.340623	0.17367	NA	NA	NA
b2589	0.528	0.204553	3.75468	1.70082	0.00554928
b2590	1.537	0.172305	37.2359	15.5215	0.0237273
b2592	1.606	0.130862	42.3242	13.3408	-0.00128129
b2594	1.395	0.152075	26.323	9.47795	0.00791808
b2595	1.415	0.127816	27.0459	8.10315	-0.00861784
b2598	1.75	0.154599	60.3957	23.4973	0.0147106
b2601	0.685	0.197033	5.3295	2.27099	-0.00525137
b2609	2.493	0.0999108	318.894	73.6966	-0.00689475
b2611	0.634	0.180441	4.71062	1.87242	-0.0366661
b2614	1.446	0.128105	29.1771	8.63706	-0.00761796
b2615	0.7	0.201305	5.56742	2.37488	0.00213544
b2616	0.567	0.266205	4.43495	2.91518	0.109874
b2617	1.697	0.110815	51.5787	13.3844	-0.011437
b2619	1.249	0.161046	18.9912	7.75211	0.0111792
b2620	1.395	0.146982	26.4371	9.21769	0.00433385
b2621	0.44	0.195104	3.03868	1.36398	0.00593242
b2622	0.402	0.19698	2.78397	1.32362	0.0288737
b2625	0.358	0.181826	2.50078	1.11482	0.0194243
b2628	0.64	0.19019	4.7845	1.95054	-0.0203564
b2629	0.350037	0.173306	NA	NA	NA
b2630	0.759	0.186435	6.22098	2.50585	-0.0106921
b2632	0.707	0.206771	5.60213	2.46873	0.0113824
b2634	0.345318	0.174173	NA	NA	NA
b2639	0.882	0.164697	8.13792	2.89748	-0.0166198
b2641	1.314	0.147151	21.8601	7.57266	0.00218294
b2642	1.311	0.145242	21.675	7.38323	0.00056753
b2647	0.350031	0.172504	NA	NA	NA
b2648	0.76	0.182848	6.2774	2.44475	-0.0144887
b2649	0.37	0.177699	2.54747	1.06943	-0.000296117
b2651	0.398	0.19249	2.77246	1.27412	0.0187122
b2654	0.343008	0.174536	NA	NA	NA
b2657	0.387	0.18551	2.6734	1.16173	0.00997737
b2658	0.992	0.206459	11.0182	5.17848	0.0395275
b2659	0.615	0.220369	4.69454	2.34688	0.0264126
b2666	0.798	0.196947	6.90171	2.90654	0.00898241
b2667	1.095	0.214087	13.8604	7.02403	0.052082
b2669	1.062	0.144569	12.1575	4.02806	-0.0139713
b2673	0.646	0.220966	4.99235	2.46197	0.0281987
b2679	0.320657	0.168256	NA	NA	NA
b2680	0.479	0.223144	3.42869	1.86901	0.0526835
b2682	1.385	0.133341	25.6606	7.84007	-0.00601855
b2685	0.312256	0.165301	NA	NA	NA
b2687	0.409	0.181665	2.81836	1.19878	-0.0117734
b2688	1.448	0.119349	29.0672	7.88779	-0.0137702
b2690	0.952	0.15416	9.5729	3.3222	-0.0181181
b2691	0.612	0.205966	4.54513	2.03493	0.00357734
b2692	0.328034	0.170302	NA	NA	NA
b2697	1.297	0.112313	20.5016	5.28222	-0.0253252
b2698	0.324952	0.165373	NA	NA	NA
b2699	1.284	0.180666	21.0059	9.86427	0.027716
b2700	0.793	0.169792	6.7115	2.38214	-0.0257312
b2702	0.953	0.211048	9.95648	4.67789	0.041833
b2706	0.384	0.189384	2.67372	1.18712	0.0196507
b2707	0.794	0.195504	6.76408	2.83056	0.00719052
b2709	0.76	0.214335	6.40715	3.03241	0.0263008
b2710	1.26945	0.243769	21.4994	11.2561	0.0765627
b2713	0.33936	0.174181	NA	NA	NA
b2714	1.125	0.15231	14.2196	5.20796	-0.00231081
b2724	0.315928	0.168854	NA	NA	NA
b2731	0.688	0.224478	5.51718	2.65361	0.0343181
b2732	0.409	0.186352	2.82022	1.2154	-0.00199343
b2733	0.512	0.190063	3.60966	1.51545	-0.0213892
b2735	0.716	0.207114	5.76447	2.62848	0.0122843
b2736	0.339716	0.181981	NA	NA	NA
b2740	0.438	0.191313	3.00497	1.33122	-0.0024325
b2741	0.311574	0.168852	NA	NA	NA
b2742	0.333404	0.167924	NA	NA	NA
b2749	0.482	0.202643	3.36065	1.56509	0.0101562
b2752	1.697	0.115983	51.883	13.9266	-0.00849061
b2753	0.67	0.189036	5.0918	2.05369	-0.0187391
b2761	0.351413	0.174726	NA	NA	NA
b2762	0.399	0.183135	2.73994	1.17252	-0.00442221
b2764	1.583	0.113476	39.553	9.90928	-0.0131699
b2765	0.975	0.169671	10.1761	4.10025	0.00138996
b2773	0.477	0.194041	3.27586	1.44894	-0.00740491
b2774	0.468	0.201739	3.2471	1.51795	0.0119037
b2775	0.443	0.201429	3.05887	1.45678	0.0183586
b2777	0.831	0.183596	7.39479	3.0187	-0.00231635
b2779	0.319368	0.167884	NA	NA	NA
b2780	1.481	0.148143	32.1324	11.5951	0.00697251
b2781	0.385	0.180899	2.6537	1.13716	-0.00177558
b2783	0.849	0.19466	7.77144	3.38407	0.0132769
b2784	0.3173	0.166136	NA	NA	NA
b2785	0.788	0.199597	6.77043	2.87983	0.0114576
b2786	0.541	0.20284	3.86327	1.76918	0.000401755
b2789	0.376	0.182497	2.5836	1.12232	0.00645432
b2793	0.838	0.180267	7.43039	2.7809	-0.00605525
b2794	0.804	0.164037	6.79749	2.41646	-0.0312651
b2805	1.021	0.160138	11.2749	3.99746	-0.00369175
b2808	0.547	0.198864	3.88534	1.71212	-0.00741077
b2809	0.37	0.180889	2.5355	1.07495	0.00781199
b2810	1.028	0.180455	11.6338	5.11947	0.0164693
b2812	0.58	0.187578	4.13386	1.69894	-0.0274449
b2814	0.756	0.179312	6.14279	2.37905	-0.0204033
b2817	0.937	0.16743	9.21755	3.50843	-0.00640143
b2818	1.234	0.144946	18.0873	6.28335	-0.00225829
b2828	0.915	0.149911	8.71093	2.82914	-0.0280056
b2830	1.363	0.138467	24.3195	7.84073	-0.00306757
b2831	0.551	0.20443	3.95524	1.78974	0.00142571
b2832	0.759	0.174693	6.23596	2.28747	-0.0251849
b2833	0.687	0.201901	5.36346	2.30256	0.00224293
b2837	0.543	0.207844	3.90779	1.76561	0.00943459
b2838	1.123	0.13452	13.8598	4.27754	-0.0175874
b2839	0.778	0.191727	6.57861	2.70191	-0.000108478
b2840	1.125	0.15098	14.1335	4.94151	-0.0031997
b2841	1.888	0.131226	81.0617	26.6107	0.00199222
b2845	0.497	0.19462	3.42578	1.50756	-0.00936145
b2846	0.744	0.215645	6.23717	3.00679	0.0273798
b2847	0.345878	0.174566	NA	NA	NA
b2849	0.83	0.203683	7.48587	3.3322	0.0216314
b2850	0.373	0.179387	2.5821	1.10207	0.000410079
b2851	0.313794	0.165725	NA	NA	NA
b2852	0.341346	0.171986	NA	NA	NA
b2853	0.63	0.229778	4.85635	2.48707	0.042259
b2861	0.992	0.174815	10.6421	4.26031	0.00827753
b2863	0.363	0.176874	2.50802	1.05684	0.00180542
b2864	0.597	0.196722	4.32285	1.86322	-0.0116766
b2871	0.299829	0.159984	NA	NA	NA
b2872	0.322697	0.168747	NA	NA	NA
b2888	1.449	0.141419	29.7747	9.85156	0.00144854
b2889	0.847	0.220143	7.99223	4.01861	0.0425343
b2891	1.415	0.125814	27.1442	7.93455	-0.0100313
b2895	0.939	0.15437	9.18622	3.2022	-0.0199816
b2899	0.744	0.228147	6.42727	3.58042	0.0435088
b2901	0.479	0.198539	3.35698	1.48867	0.00257912
b2902	0.515	0.201553	3.63343	1.65898	0.00158893
b2903	0.737	0.191563	5.96351	2.46086	-0.00584223
b2905	0.459	0.196897	3.15554	1.4006	0.00385228
b2913	2.309	0.113724	215.988	54.5858	-0.00300326
b2914	1.224	0.154177	17.8303	6.65231	0.00465089
b2916	0.756	0.176179	6.14781	2.33417	-0.0243715
b2921	0.684	0.211007	5.37055	2.62682	0.0151092
b2922	1.004	0.15293	10.7216	3.6992	-0.0124662
b2924	1.749	0.123725	58.5055	17.1087	-0.00301641
b2926	0.337908	0.171037	NA	NA	NA
b2929	1.305	0.136016	21.2531	6.80017	-0.00651874
b2935	1.659	0.125684	47.6667	14.6961	-0.00326337
b2936	0.704	0.201209	5.56973	2.5398	0.00256721
b2937	0.527	0.188069	3.70284	1.54128	-0.0265806
b2941	0.426	0.19015	2.92237	1.27449	-4.18547e-05
b2942	0.393	0.183919	2.70196	1.15609	0.00133808
b2943	0.948	0.164766	9.49818	3.3878	-0.00707945
b2956	0.746	0.188888	6.0679	2.43778	-0.00862275
b2957	0.358	0.174696	2.47976	1.02399	-0.000128764
b2960	1.217	0.114121	17.0779	4.56529	-0.0284983
b2961	1.039	0.137431	11.5219	3.61245	-0.0240554
b2963	0.303507	0.162389	NA	NA	NA
b2964	0.69	0.183447	5.30594	2.10215	-0.0249965
b2965	0.842	0.166824	7.40935	2.57071	-0.0208859
b2966	0.39	0.185665	2.68117	1.15364	0.00817414
b2972	0.601	0.223246	4.51067	2.26218	0.0317027
b2974	0.377	0.189171	2.63356	1.20301	0.0243695
b2976	0.318895	0.167147	NA	NA	NA
b2980	1.1	0.16839	13.5001	5.33032	0.0104006
b2988	0.929	0.165887	9.06825	3.332	-0.00855312
b2989	0.751	0.205021	6.23057	2.76527	0.0134042
b2997	0.341467	0.174993	NA	NA	NA
b3007	1.477	0.138804	31.4229	9.99109	0.00079379
b3008	0.607	0.195806	4.41559	1.885	-0.0129901
b3012	0.875	0.188707	8.17059	3.4277	0.00968903
b3013	1.78	0.133918	63.1444	20.9761	0.00296669
b3014	0.31247	0.161162	NA	NA	NA
b3016	0.48	0.197589	3.31849	1.48676	0.000251843
b3017	0.304753	0.161465	NA	NA	NA
b3018	0.788	0.186824	6.6373	2.74268	-0.00503983
b3019	0.801	0.170923	6.79901	2.47938	-0.0230781
b3020	0.418	0.192105	2.91031	1.31453	0.00824141
b3022	1.288	0.183109	21.1272	9.73216	0.0293194
b3024	0.488	0.200463	3.3862	1.55098	0.00255275
b3025	0.339194	0.171003	NA	NA	NA
b3027	0.307092	0.160476	NA	NA	NA
b3032	0.362	0.178495	2.50391	1.05966	0.00528328
b3034	1.131	0.146672	14.4137	4.99073	-0.00632418
b3035	0.95	0.161905	9.47428	3.36964	-0.00997846
b3039	0.498	0.201533	3.50216	1.58557	0.00452431
b3040	1.521	0.132399	34.7598	10.8591	-0.00272054
b3041	1.892	0.128956	81.441	25.6038	0.000955596
b3042	1.421	0.14381	27.8866	9.51916	0.0028385
b3043	0.323249	0.170219	NA	NA	NA
b3044	0.482	0.200886	3.36738	1.53789	0.00600681
b3049	1.493	0.192823	34.0993	16.1589	0.0373664
b3050	0.47	0.195975	3.27761	1.47545	-0.0014517
b3054	0.838	0.162923	7.353	2.55843	-0.0263416
b3055	0.546	0.201858	3.89317	1.74704	-0.00185169
b3056	0.855	0.173421	7.72283	2.95793	-0.0116841
b3057	0.53	0.199662	3.73349	1.64967	-0.00413383
b3058	0.616	0.19718	4.57055	1.99409	-0.0109359
b3059	1.076	0.138365	12.5223	3.95099	-0.0191341
b3060	1.111	0.155568	13.8147	5.11636	0.000290083
b3061	0.337496	0.178296	NA	NA	NA
b3064	1.109	0.152983	13.7163	5.00261	-0.00255703
b3065	2.131	0.123564	141.441	45.0426	-3.60351e-05
b3067	0.32243	0.167427	NA	NA	NA
b3068	1.171	0.157781	15.8738	6.01289	0.00563872
b3069	1.529	0.129924	35.3374	11.0969	-0.00381529
b3070	0.72	0.213758	5.84704	2.76227	0.0224184
b3071	0.515	0.213797	3.6882	1.85628	0.0248899
b3072	0.538	0.21282	3.88642	1.88469	0.0192685
b3073	1.407	0.235081	29.4648	16.6736	0.0671656
b3074	1.053	0.199467	12.5244	5.8309	0.0364046
b3078	0.419	0.19079	2.8878	1.28994	0.00538847
b3079	0.298859	0.158478	NA	NA	NA
b3083	0.498	0.201459	3.49603	1.57499	0.00251628
b3084	1.079	0.144408	12.7368	4.40533	-0.0132779
b3085	1.28	0.158247	20.4297	7.96882	0.00969489
b3086	0.29933	0.158845	NA	NA	NA
b3087	0.875	0.173768	8.08688	3.08614	-0.00745383
b3088	0.556	0.200513	3.99983	1.77092	-0.00430428
b3089	1.307	0.156931	21.6437	8.08461	0.00962284
b3090	0.496	0.190669	3.45218	1.47751	-0.0172526
b3092	0.841	0.158143	7.436	2.48056	-0.0317576
b3094	1.378	0.158708	25.7115	9.8461	0.0126244
b3097	0.625	0.208271	4.64786	2.09314	0.00716343
b3101	0.533	0.197814	3.76871	1.64225	-0.00818874
b3102	0.677	0.196919	5.26771	2.18476	-0.00609373
b3103	0.865	0.159695	7.81558	2.62806	-0.0251522
b3105	1.388	0.144521	25.9234	8.87808	0.00272253
b3106	0.537	0.201327	3.79093	1.7374	-0.00294559
b3117	0.563	0.209861	4.05641	1.9127	0.0113631
b3118	0.326132	0.166916	NA	NA	NA
b3122	0.494	0.202806	3.45192	1.58144	0.00736188
b3128	0.338089	0.173102	NA	NA	NA
b3129	1.08	0.177864	13.0581	5.37644	0.0182961
b3131	1.027	0.161819	11.4043	4.2693	-0.00113812
b3132	0.523	0.219704	3.77385	1.94278	0.034896
b3136	0.332959	0.173397	NA	NA	NA
b3146	0.416	0.185234	2.83452	1.21497	-0.0076373
b3147	0.976	0.159708	10.0516	3.7288	-0.00874379
b3151	0.654	0.202677	5.02269	2.30009	0.000890257
b3152	0.674	0.201459	5.22118	2.28938	-0.000464995
b3153	0.497	0.21355	3.53066	1.77311	0.0288679
b3154	0.691	0.18349	5.34139	2.07716	-0.0248566
b3155	0.728	0.193827	5.89262	2.54813	-0.00431915
b3157	0.912	0.163038	8.68653	3.07098	-0.0142412
b3158	0.297631	0.160873	NA	NA	NA
b3160	0.466	0.201084	3.26661	1.48428	0.0103622
b3161	0.728	0.21083	5.98047	2.76336	0.0190325
b3162	0.608	0.189305	4.42155	1.84201	-0.0244601
b3163	1.083	0.160513	12.9196	4.91058	0.00278698
b3164	1.158	0.133188	15.0104	4.70459	-0.0166238
b3165	2.0652	0.186891	125.381	63.2746	0.0288935
b3167	0.446	0.190769	3.07768	1.34165	-0.00523265
b3170	0.95	0.160661	9.4837	3.42449	-0.0110311
b3172	0.592	0.196321	4.30209	1.83803	-0.0134827
b3173	0.848	0.190594	7.72433	3.22645	0.00843076
b3178	1.283	0.148988	20.4352	7.15725	0.00276151
b3179	1.243	0.147945	18.4706	6.45644	0.000536866
b3181	1.193	0.128591	16.2017	4.85811	-0.0176379
b3182	1.212	0.13205	17.0462	5.28327	-0.0139902
b3184	0.301006	0.160551	NA	NA	NA
b3187	1.55	0.147432	37.48	12.8691	0.0077132
b3189	0.323498	0.1672	NA	NA	NA
b3190	1.231	0.140862	17.9084	6.03495	-0.00563856
b3195	1.152	0.144748	14.9734	5.05129	-0.00664744
b3196	0.873	0.167056	8.02019	2.93709	-0.015772
b3207	2.098	0.15386	133.74	50.7659	0.0140225
b3210	0.888	0.172886	8.34346	3.24574	-0.00666657
b3212	0.972	0.175265	10.1855	4.19936	0.00619492
b3215	0.355007	0.178999	NA	NA	NA
b3218	0.354467	0.178097	NA	NA	NA
b3219	0.39	0.182695	2.68871	1.16911	0.000481835
b3220	0.386	0.187348	2.65869	1.1769	0.0131819
b3224	0.307036	0.164346	NA	NA	NA
b3225	0.434	0.191536	2.98265	1.34225	0.00137712
b3226	0.587	0.200628	4.28208	1.86417	-0.00506101
b3229	1.366	0.145542	24.59	8.55197	0.00288057
b3232	1.299	0.133235	20.7704	6.37131	-0.00905405
b3233	1.482	0.128451	31.6606	9.45434	-0.00650151
b3234	0.929	0.168901	9.10826	3.30846	-0.00532384
b3235	0.378	0.19906	2.66377	1.31098	0.0501297
b3239	0.812	0.215961	7.30127	3.59883	0.0342379
b3243	0.527	0.191799	3.68676	1.59613	-0.0189904
b3250	0.386	0.182903	2.64363	1.13617	0.00281915
b3252	1.193	0.146197	16.4842	5.63506	-0.00338811
b3253	0.595	0.194371	4.33384	1.82089	-0.0167695
b3255	1.624	0.116834	43.7982	11.8776	-0.00952582
b3260	1.66628	0.183238	49.8858	22.0877	0.0306064
b3262	0.288246	0.157032	NA	NA	NA
b3263	0.722	0.207135	5.90237	2.6684	0.0129044
b3267	0.402	0.192181	2.78288	1.24379	0.0164359
b3268	0.818	0.176933	7.11813	2.69031	-0.0128204
b3269	0.328879	0.168839	NA	NA	NA
b3270	0.323222	0.168635	NA	NA	NA
b3274	0.339994	0.17338	NA	NA	NA
b3275	0.505	0.198872	3.52072	1.58894	-0.00272435
b3278	2.765	0.100596	596.986	140.03	-0.00352587
b3287	1.495	0.154772	33.3657	12.4882	0.0119498
b3290	0.785	0.207466	6.76302	3.06803	0.0199895
b3291	1.19	0.162339	16.5575	6.46105	0.0098988
b3293	1.153	0.163177	15.347	5.96085	0.00902919
b3298	2.689	0.122862	508.745	162.465	0.00382151
b3310	2.917	0.133648	870.643	306.172	0.00955593
b3321	2.446	0.0898267	286.165	60.3647	-0.0115192
b3337	1.375	0.178558	25.8388	11.2524	0.0271137
b3338	0.311652	0.16852	NA	NA	NA
b3339	1.377	0.145126	25.1668	8.65251	0.00243869
b3341	0.555	0.206927	4.02254	1.87073	0.00655966
b3342	2.786	0.121012	632.88	194.08	0.0038876
b3346	1.55	0.134904	37.5053	12.0256	-2.87364e-05
b3348	0.711	0.208153	5.68834	2.61294	0.0131853
b3349	1.864	0.124037	76.2778	24.2401	-0.00189172
b3351	1.553	0.134174	37.4789	11.5407	-0.000600961
b3352	0.652	0.1948	4.95054	2.10309	-0.0115237
b3355	0.30991	0.163875	NA	NA	NA
b3356	1.097	0.131262	13.0469	3.98283	-0.0235233
b3357	1.557	0.125739	37.6026	10.816	-0.00564267
b3358	0.658	0.218309	5.12725	2.42944	0.0239845
b3359	1.022	0.142104	11.1024	3.55649	-0.0212022
b3362	0.926	0.216255	9.50856	4.93374	0.0450285
b3363	1.208	0.136692	16.9402	5.3364	-0.0100816
b3369	0.356275	0.182809	NA	NA	NA
b3370	0.52	0.236258	3.88072	2.17951	0.0662607
b3379	0.712	0.197028	5.63563	2.44498	-0.00216585
b3381	0.492	0.214129	3.48033	1.75695	0.030153
b3383	0.31542	0.168018	NA	NA	NA
b3386	0.337047	0.17067	NA	NA	NA
b3387	0.506	0.199292	3.56675	1.5972	-0.00288786
b3388	0.546	0.210752	3.95086	1.87053	0.0146318
b3390	1.632	0.114039	44.2679	11.7712	-0.0111631
b3395	0.701	0.188868	5.50045	2.21665	-0.0148757
b3397	1.299	0.153114	21.1129	7.88286	0.00634241
b3398	0.406	0.201259	2.80953	1.38274	0.0364209
b3402	0.527	0.199864	3.71392	1.64854	-0.00381015
b3403	0.817	0.196304	7.19554	3.11567	0.010274
b3405	0.893	0.157354	8.31222	2.84283	-0.0238585
b3406	0.682	0.206506	5.35796	2.45819	0.00909115
b3407	1.025	0.192898	11.7677	5.26397	0.0289092
b3411	0.350306	0.179953	NA	NA	NA
b3415	0.518	0.195444	3.63211	1.56408	-0.0123601
b3425	1.767	0.136218	61.9475	21.6231	0.00399375
b3426	0.753	0.237898	6.39884	3.51795	0.057462
b3427	0.426	0.193838	2.95021	1.32696	0.00934782
b3432	0.636	0.211528	4.82938	2.23988	0.0138733
b3433	2.05	0.13236	117.354	38.2141	0.00328385
b3434	0.634	0.197584	4.73773	2.02874	-0.00827495
b3437	0.333627	0.173936	NA	NA	NA
b3438	0.937	0.175895	9.31906	3.68721	0.0032037
b3439	0.524	0.198917	3.70572	1.66037	-0.00537328
b3441	0.330219	0.177995	NA	NA	NA
b3442	0.371	0.18936	2.58405	1.15197	0.0286883
b3447	0.572	0.212717	4.21606	2.01654	0.0160784
b3452	0.31279	0.164016	NA	NA	NA
b3453	1.076	0.210327	13.437	6.85431	0.0477804
b3461	1.79	0.146074	65.5215	24.8097	0.00974538
b3464	1.283	0.148727	20.3862	7.34915	0.00276151
b3465	1.35	0.143312	23.5789	7.95087	0.000231839
b3467	1.455	0.140462	29.9863	9.75762	0.000912905
b3468	0.766	0.225973	6.56183	3.31676	0.0425838
b3469	0.629	0.199384	4.68153	2.0237	-0.00700729
b3470	1.144	0.169058	15.0263	6.27581	0.0137984
b3471	0.871	0.217218	8.49937	4.70863	0.0413136
b3474	0.517	0.199902	3.65005	1.67111	-0.00257251
b3482	0.350437	0.177075	NA	NA	NA
b3487	1.295	0.168536	21.3188	8.9292	0.0185848
b3488	0.784	0.200643	6.70625	2.8949	0.0122195
b3490	1.122	0.153204	14.1483	5.1496	-0.00162793
b3493	1.514	0.12684	34.0357	9.9446	-0.00621232
b3494	1.465	0.165328	31.4122	12.1953	0.0182331
b3495	0.762	0.193219	6.32294	2.59099	-0.00105327
b3496	0.476	0.209485	3.3293	1.58703	0.0243399
b3498	1.676	0.11244	49.2984	12.9362	-0.011304
b3499	0.511	0.197088	3.57786	1.56837	-0.00757786
b3504	0.352968	0.182004	NA	NA	NA
b3505	0.507	0.199111	3.57891	1.61767	-0.00304858
b3506	0.9	0.284579	9.8078	6.89662	0.119502
b3508	0.331059	0.172488	NA	NA	NA
b3509	0.482	0.203619	3.37916	1.56529	0.0122309
b3511	1.144	0.266863	17.0837	11.5785	0.0994628
b3515	1.959	0.172768	98.6334	40.424	0.023776
b3516	2.14	0.190323	152.389	71.582	0.0308716
b3518	0.749	0.222143	6.34923	3.1807	0.0358688
b3519	0.493	0.253422	3.68802	2.2871	0.108997
b3521	0.787	0.194696	6.7283	2.88618	0.00497595
b3524	0.558	0.203588	4.06757	1.82144	0.000971602
b3527	0.744	0.182031	6.02029	2.34206	-0.0183192
b3528	0.953	0.160076	9.6591	3.53021	-0.0116822
b3529	0.967	0.155475	9.92112	3.39849	-0.015035
b3535	1.25328	0.221284	19.7569	7.98929	0.0590068
b3536	0.822	0.205789	7.38945	3.37956	0.0231032
b3543	0.31468	0.16663	NA	NA	NA
b3544	1.361	0.168393	24.9096	9.83517	0.0189136
b3547	0.671	0.197637	5.12569	2.1782	-0.00520969
b3548	1.255	0.199373	19.9817	9.50046	0.0416359
b3551	0.579	0.202036	4.18383	1.85153	-0.00329343
b3552	0.344464	0.1743	NA	NA	NA
b3554	1.664	0.133962	48.3526	14.9024	0.00163881
b3555	0.965	0.204251	10.2864	4.92186	0.0354774
b3556	1.848	0.123483	74.1872	22.7261	-0.00255804
b3560	1.161	0.11702	15.0074	4.04857	-0.0301894
b3563	0.318259	0.167813	NA	NA	NA
b3564	0.321774	0.168054	NA	NA	NA
b3566	0.310857	0.164461	NA	NA	NA
b3567	0.314319	0.1655	NA	NA	NA
b3570	1.03	0.159785	11.4411	4.30592	-0.00278817
b3571	0.313951	0.165069	NA	NA	NA
b3573	0.330379	0.170575	NA	NA	NA
b3574	1.096	0.161413	13.3803	5.21158	0.00375227
b3584	0.320584	0.1681	NA	NA	NA
b3585	0.403	0.185846	2.75385	1.19318	0.000993232
b3587	0.362	0.176549	2.48572	1.04132	0.00252085
b3588	0.551	0.215786	4.01032	1.93074	0.0232043
b3591	0.57	0.194985	4.06355	1.71165	-0.0153775
b3592	1.044	0.172015	11.8736	4.67103	0.0100441
b3593	0.334076	0.173317	NA	NA	NA
b3602	0.694	0.193153	5.39556	2.19003	-0.0100251
b3603	0.553	0.198008	3.9615	1.73984	-0.00956397
b3606	1.076	0.154163	12.6003	4.58628	-0.00426419
b3609	0.508	0.191883	3.53838	1.51082	-0.0169861
b3610	1.104	0.180414	13.8419	5.88694	0.0215261
b3612	1.061	0.15752	12.2621	4.58229	-0.00181771
b3617	1.41	0.125218	26.797	7.67871	-0.0109107
b3618	1.295	0.131432	20.7393	6.40396	-0.0107588
b3624	0.766	0.192124	6.34786	2.60586	-0.00180263
b3632	1.141	0.136421	14.4987	4.56417	-0.0152738
b3633	1.183	0.157158	16.1366	6.24171	0.00537243
b3635	0.604	0.196893	4.39383	1.8722	-0.0114563
b3637	2.288	0.117937	201.728	58.9132	-0.00145903
b3639	0.747	0.183933	6.07505	2.44097	-0.0151721
b3643	0.566	0.22565	4.18079	2.19339	0.0394382
b3644	0.633	0.198924	4.79052	2.04847	-0.00676158
b3647	0.33544	0.171323	NA	NA	NA
b3648	1.667	0.16285	50.3985	22.0901	0.0190824
b3657	0.405	0.182904	2.75078	1.17492	-0.00743183
b3658	0.406	0.18952	2.81687	1.25523	0.00932732
b3659	1.945	0.124252	92.2222	27.4878	-0.00132913
b3661	1.068	0.147475	12.3774	4.20449	-0.0115133
b3666	0.773	0.166252	6.34211	2.25075	-0.0344502
b3669	1.392	0.153038	26.2522	9.61451	0.00857143
b3676	1.292	0.148584	20.6336	7.37197	0.00304775
b3679	0.316221	0.166269	NA	NA	NA
b3680	0.364	0.177468	2.51816	1.055	0.00109738
b3685	0.584	0.197458	4.23048	1.83504	-0.0119068
b3686	0.376	0.181938	2.60246	1.11852	0.00645432
b3689	0.319477	0.166607	NA	NA	NA
b3690	0.372	0.180244	2.56183	1.0787	0.00375679
b3696	0.386	0.188076	2.65097	1.17746	0.0157725
b3699	0.935	0.146469	9.0408	2.94474	-0.0291275
b3703	1.194	0.132899	16.3438	5.00997	-0.0142236
b3705	1.122	0.12959	13.7262	4.02493	-0.022127
b3706	1.071	0.16749	12.6523	4.94611	0.00744266
b3707	1.509	0.170881	35.0842	14.7347	0.0227985
b3708	0.321398	0.168274	NA	NA	NA
b3712	0.528	0.198899	3.72795	1.62753	-0.00581436
b3714	1.529	0.16789	36.8947	15.8581	0.0210376
b3715	0.511	0.202166	3.58002	1.62035	0.00220688
b3727	0.62	0.201302	4.64207	2.01082	-0.00427331
b3728	1.122	0.145676	14.0787	4.71495	-0.00786679
b3730	1.081	0.162444	12.9771	4.93433	0.00355803
b3739	1.357	0.151755	24.292	9.19932	0.00706422
b3743	0.583	0.2096	4.28041	1.96328	0.0103841
b3744	0.381	0.18942	2.63708	1.19625	0.021632
b3748	1.247	0.212448	19.9081	10.7197	0.0520168
b3759	0.339553	0.173063	NA	NA	NA
b3764	2.079	0.104842	124.026	31.0307	-0.00955239
b3765	0.357	0.175857	2.46409	1.02415	0.00341008
b3766	2.372	0.132259	245.827	79.6153	0.00519043
b3771	0.386	0.188018	2.66624	1.18203	0.0157725
b3773	0.777	0.209608	6.63441	3.07011	0.0229162
b3774	2.099	0.121807	130.404	37.6834	-0.00122249
b3775	1.098	0.153152	13.2613	4.94349	-0.00339065
b3780	1	0.165349	10.6991	4.01222	-0.0009367
b3781	1.469	0.134802	30.7116	9.56727	-0.00213412
b3782	1.273	0.14917	19.8039	6.97916	0.00243025
b3783	0.401	0.181492	2.76134	1.16817	-0.0104354
b3784	0.754	0.178452	6.15025	2.30245	-0.0220549
b3790	0.304137	0.160382	NA	NA	NA
b3805	1.203	0.140836	16.7457	5.52863	-0.00703341
b3806	1.945	0.129981	91.9734	29.7775	0.0017557
b3809	1.359	0.142486	24.1659	8.04948	-0.000247341
b3813	0.804	0.169562	6.82676	2.5071	-0.0238024
b3816	1.67918	0.136906	49.4044	9.91548	0.00296144
b3820	0.73	0.190147	5.87106	2.37898	-0.00953575
b3821	0.636	0.218532	4.82883	2.30377	0.0248796
b3824	1.086	0.142771	12.8741	4.24438	-0.0135593
b3825	1.216	0.148808	17.5668	6.25687	0.000216442
b3828	1.378	0.155531	25.5617	9.63355	0.0104473
b3829	1.405	0.11604	26.3734	6.8395	-0.0174904
b3830	1.185	0.179715	16.5389	6.95008	0.0248758
b3831	0.68	0.195191	5.24309	2.22707	-0.00872341
b3832	0.822	0.184541	7.22622	2.83267	-0.00244421
b3833	1.285	0.146972	20.4143	7.3706	0.00126965
b3842	1.068	0.188667	12.8023	6.28017	0.0278125
b3846	0.986	0.154987	10.3294	3.47666	-0.0126134
b3847	1.005	0.153845	10.7776	3.81469	-0.0113547
b3850	0.442	0.185383	3.04023	1.29679	-0.0174417
b3851	2.457	0.110135	294.861	78.7644	-0.00323439
b3854	0.514	0.206566	3.62594	1.70204	0.011467
b3857	0.729	0.194202	5.86623	2.49139	-0.00418785
b3858	1.09	0.152121	13.017	4.49155	-0.00494246
b3859	0.888	0.167059	8.26812	2.99202	-0.0134233
b3862	0.9	0.169317	8.59852	3.13079	-0.00938703
b3863	1.128	0.14855	14.3092	5.00079	-0.0047651
b3867	0.723	0.200897	5.85091	2.65822	0.00471039
b3869	1.078	0.174505	12.9791	5.2259	0.0153862
b3872	0.591	0.218195	4.41914	2.61637	0.0237202
b3874	0.845	0.20725	7.78454	3.51743	0.0269602
b3879	0.419	0.187186	2.87297	1.24948	-0.00415807
b3882	0.908	0.220994	9.16542	4.59316	0.0490382
b3885	0.864	0.165889	7.84241	2.78731	-0.0183797
b3890	0.46	0.193401	3.18809	1.4134	-0.00515114
b3894	0.32884	0.172494	NA	NA	NA
b3895	0.865	0.206669	8.09103	3.84002	0.029183
b3902	0.367	0.177259	2.52137	1.06374	-0.000982931
b3904	0.319922	0.165974	NA	NA	NA
b3905	0.371	0.17856	2.56006	1.08356	0.0017341
b3907	0.346148	0.173645	NA	NA	NA
b3908	1.073	0.175772	12.7801	5.23591	0.0159814
b3912	0.323156	0.166535	NA	NA	NA
b3915	0.912	0.165927	8.8005	3.17262	-0.0109518
b3916	1.075	0.165429	12.719	4.81918	0.00588288
b3917	0.343294	0.172478	NA	NA	NA
b3918	0.321074	0.167617	NA	NA	NA
b3919	0.99	0.17417	10.542	4.08662	0.00706679
b3920	1.397	0.13613	26.307	8.25145	-0.00349187
b3921	0.571	0.200744	4.12747	1.80319	-0.00487677
b3924	1.534	0.130238	35.785	10.5456	-0.00367945
b3925	1.244	0.158115	18.7725	7.35335	0.00861493
b3928	1.614	0.130175	43.1377	13.1567	-0.00173047
b3929	1.556	0.125414	37.1647	10.8176	-0.00631265
b3932	1.105	0.138276	13.3967	4.24378	-0.0164297
b3933	1.257	0.17498	19.8263	9.27085	0.0225526
b3934	1.876	0.130293	79.3147	26.6926	0.00139624
b3935	0.545	0.218253	3.97273	2.0511	0.0275828
b3936	1.77537	0.171134	63.5674	29.1297	0.023065
b3938	1.226	0.147161	17.869	6.3802	-0.000980246
b3939	1.007	0.151688	10.7913	3.67168	-0.0131112
b3941	1.845	0.10724	72.4296	18.4471	-0.0112553
b3942	0.637	0.192696	4.72685	1.96388	-0.0159192
b3944	0.310299	0.163644	NA	NA	NA
b3947	0.904	0.172058	8.64734	3.23321	-0.00548685
b3954	0.601	0.202941	4.46898	1.97655	-0.00157521
b3957	0.755	0.188216	6.22934	2.50508	-0.00864546
b3958	1.187	0.134787	16.0795	5.013	-0.0129746
b3961	1.172	0.132631	15.5384	4.79954	-0.0156426
b3962	1.495	0.168979	33.7122	14.1062	0.0213144
b3963	1.282	0.138284	20.1077	6.55724	-0.00585131
b3965	1.021	0.149834	11.1126	3.98475	-0.0134861
b3966	0.812	0.176377	7.04517	2.63361	-0.0150232
b3970	0.471	0.198735	3.27556	1.48415	0.00465569
b3971	0.331134	0.173792	NA	NA	NA
b3972	0.841	0.182031	7.58687	3.07117	-0.00322015
b3976	0.496	0.196642	3.45759	1.55137	-0.00515581
b3980	0.382	0.179783	2.61435	1.12892	-0.0025954
b3981	1.753	0.0937813	57.8578	12.8203	-0.0200795
b3986	0.802	0.195034	6.9888	2.91714	0.0070204
b3991	0.333717	0.174016	NA	NA	NA
b3994	1.511	0.134719	34.1638	10.7178	-0.0010062
b3995	2.659	0.107114	470.988	123.253	-0.00242858
b3996	0.342083	0.173364	NA	NA	NA
b4000	1.247	0.129763	18.3671	5.65175	-0.013741
b4001	0.345045	0.175017	NA	NA	NA
b4002	1.021	0.182802	11.628	5.16233	0.0188352
b4003	0.351735	0.182706	NA	NA	NA
b4009	0.524	0.199728	3.71242	1.65448	-0.00346488
b4010	0.327123	0.171763	NA	NA	NA
b4012	0.488	0.201246	3.41778	1.55256	0.00460193
b4013	1.737	0.089845	55.581	11.824	-0.0227481
b4016	0.399	0.187028	2.73777	1.19208	0.00560285
b4017	0.311345	0.165273	NA	NA	NA
b4020	0.384	0.180612	2.65538	1.14137	-0.00118265
b4021	0.806	0.183727	6.98074	2.70996	-0.00608406
b4022	0.488	0.191576	3.37028	1.46871	-0.0138407
b4023	0.526	0.194622	3.71881	1.62108	-0.0132032
b4024	1.589	0.130396	40.9435	12.7594	-0.00228943
b4026	0.304731	0.162485	NA	NA	NA
b4027	0.298757	0.158786	NA	NA	NA
b4030	1.085	0.165621	13.0948	4.91591	0.00754782
b4031	0.303031	0.162409	NA	NA	NA
b4033	0.334061	0.170548	NA	NA	NA
b4034	0.407	0.188564	2.80844	1.24665	0.00635114
b4035	0.315539	0.166154	NA	NA	NA
b4038	0.29665	0.159987	NA	NA	NA
b4039	0.919	0.174043	9.01624	3.58365	-0.00124361
b4041	1.438	0.174588	29.9538	13.0228	0.0248119
b4042	0.424	0.188649	2.93103	1.28527	-0.00155543
b4043	1.049	0.157229	11.9931	4.47178	-0.00385166
b4045	0.721	0.220834	5.96311	2.89199	0.0322176
b4049	0.987	0.174091	10.507	4.28784	0.00675961
b4054	0.764	0.186484	6.31695	2.45726	-0.00993767
b4055	0.33152	0.16922	NA	NA	NA
b4056	1.245	0.174385	19.0229	7.99475	0.0214992
b4058	0.994	0.181038	10.6786	4.41277	0.0145127
b4059	1.432	0.121212	28.2148	7.97592	-0.012953
b4062	0.614	0.215552	4.61028	2.21344	0.0199101
b4064	1.524	0.140129	35.0887	11.9394	0.00260918
b4065	0.58	0.209352	4.26855	1.99925	0.00876199
b4068	0.402	0.190053	2.78235	1.23628	0.0114608
b4070	0.417	0.199796	2.91021	1.38163	0.0278976
b4074	0.327171	0.173482	NA	NA	NA
b4078	1.134	0.155512	14.5121	5.30919	0.0018232
b4079	0.708	0.213346	5.74538	2.68112	0.0199554
b4081	0.384	0.188872	2.66732	1.17117	0.0196507
b4082	0.350164	0.179783	NA	NA	NA
b4087	0.337504	0.171817	NA	NA	NA
b4088	1.068	0.211877	13.2589	6.79938	0.0493481
b4089	0.843	0.185748	7.54473	3.05399	0.00182257
b4090	0.791	0.196351	6.81103	2.87427	0.00678609
b4096	0.295401	0.159313	NA	NA	NA
b4106	0.358	0.177322	2.50719	1.05808	0.00545783
b4114	0.340505	0.176341	NA	NA	NA
b4115	0.551	0.214734	3.97927	1.91915	0.0213894
b4121	0.458	0.199791	3.18975	1.45385	0.0107142
b4122	0.351887	0.175756	NA	NA	NA
b4125	1.261	0.156374	19.5353	7.45194	0.00756392
b4126	0.873	0.201462	8.19342	3.5198	0.0231741
b4128	0.312336	0.165802	NA	NA	NA
b4129	0.888	0.17383	8.31396	3.11196	-0.00554045
b4131	0.372	0.17861	2.56211	1.08335	0.00106861
b4132	0.562	0.214981	4.11819	1.98739	0.0203282
b4137	0.997	0.18092	10.9192	4.75178	0.0147898
b4138	1.20158	0.199565	17.3696	7.06411	0.0412447
b4139	0.706	0.204931	5.63122	2.5097	0.00845156
b4140	0.869	0.164433	7.93252	2.85426	-0.0198652
b4143	1.11	0.124888	13.3991	3.77309	-0.0277087
b4144	1.338	0.120751	22.5875	6.20356	-0.0165622
b4145	0.505	0.209134	3.57655	1.70295	0.0170776
b4146	1.06	0.157005	12.2381	4.45542	-0.00284897
b4147	1.204	0.147024	16.9731	6.23752	-0.00199689
b4149	0.533	0.206031	3.78175	1.76648	0.00682064
b4150	0.332113	0.171015	NA	NA	NA
b4154	0.507	0.198796	3.56743	1.56498	-0.00304858
b4157	0.319165	0.169293	NA	NA	NA
b4160	0.874	0.164116	7.96254	2.86347	-0.0190452
b4172	1.068	0.139088	12.3127	3.88085	-0.019004
b4176	0.302138	0.160881	NA	NA	NA
b4178	1.119	0.162572	14.1581	5.6315	0.0070995
b4180	0.426	0.187053	2.94156	1.26942	-0.00708411
b4187	0.827	0.24803	7.84246	4.56381	0.0744762
b4191	0.995	0.194657	10.9098	4.86267	0.0286758
b4199	0.387	0.186774	2.67657	1.19832	0.0125614
b4206	1.547	0.159252	37.819	14.175	0.0154129
b4207	0.525	0.202254	3.73147	1.67812	0.000227124
b4209	0.391	0.19013	2.69953	1.23376	0.0178158
b4210	1.112	0.182582	14.1796	6.09075	0.0246411
b4213	0.556	0.198442	3.985	1.72521	-0.00969997
b4214	0.874	0.170988	8.04661	2.95234	-0.0110361
b4215	0.305372	0.163654	NA	NA	NA
b4218	1.13	0.18379	14.8162	6.65226	0.0263482
b4219	1.196	0.153699	16.8252	6.26333	0.0034569
b4220	0.706	0.200294	5.60123	2.43511	0.00136941
b4226	2.023	0.116327	109.579	30.8339	-0.00476062
b4227	0.685	0.202963	5.38689	2.3773	0.00350776
b4232	0.320894	0.167342	NA	NA	NA
b4234	0.995	0.133658	10.407	3.12393	-0.0326307
b4235	0.944	0.151059	9.33545	3.14834	-0.0224332
b4236	0.602	0.222859	4.4893	2.19776	0.0316636
b4237	0.879	0.188957	8.23696	3.47378	0.0102064
b4238	0.828	0.210061	7.54548	3.46828	0.0286382
b4239	0.330605	0.170438	NA	NA	NA
b4240	0.481	0.21485	3.41636	1.78803	0.0353587
b4248	0.459	0.206	3.23703	1.51308	0.0234601
b4251	0.36	0.176751	2.48539	1.04953	0.00397417
b4254	1.221	0.150174	17.7371	6.35598	0.00125555
b4256	0.83	0.170254	7.2446	2.61443	-0.0193324
b4263	0.38	0.188498	2.6383	1.18347	0.0196744
b4264	0.373	0.17893	2.57996	1.08968	0.000410079
b4265	0.317358	0.165938	NA	NA	NA
b4268	0.736	0.194022	5.97096	2.49923	-0.00326176
b4271	0.976	0.180289	10.2272	4.07883	0.011748
b4283	0.678	0.198357	5.2192	2.21267	-0.00451557
b4285	0.341579	0.173242	NA	NA	NA
b4291	0.303902	0.165662	NA	NA	NA
b4293	1.277	0.181038	20.5043	8.9393	0.0276232
b4295	0.464	0.203902	3.23681	1.4811	0.0174382
b4296	0.529	0.193544	3.73203	1.58758	-0.0153705
b4299	0.526	0.207339	3.76396	1.73918	0.0096105
b4304	0.459	0.192432	3.16377	1.38895	-0.00704097
b4309	0.444	0.194543	3.05915	1.38387	0.0044507
b4317	0.424	0.190974	2.91335	1.31485	0.00316155
b4321	0.513	0.19807	3.62679	1.61231	-0.00590475
b4322	0.389	0.184779	2.69107	1.17273	0.00619821
b4324	1.372	0.158565	25.0539	9.7543	0.0125117
b4330	0.349848	0.181448	NA	NA	NA
b4332	1.028	0.189945	11.8364	5.27717	0.0261969
b4335	0.345138	0.17448	NA	NA	NA
b4342	0.397	0.183649	2.7177	1.15269	-0.000854782
b4346	0.909	0.160251	8.62258	3.07198	-0.0179888
b4347	0.535	0.202077	3.78354	1.69224	-0.000888294
b4349	0.843	0.162727	7.46106	2.62153	-0.0254609
b4351	0.669	0.189317	5.0706	2.02149	-0.0188551
b4352	0.36	0.177642	2.5019	1.06011	0.00675194
b4354	0.357	0.177212	2.48549	1.05212	0.0062112
b4356	0.32244	0.168007	NA	NA	NA
b4359	1.024	0.140018	11.1429	3.51932	-0.022918
b4367	0.32647	0.17148	NA	NA	NA
b4375	0.639	0.183726	4.71849	1.88849	-0.0298378
b4377	0.508	0.201957	3.56131	1.60478	0.00269898
b4378	0.38	0.184159	2.61322	1.11427	0.00914811
b4380	0.351673	0.174101	NA	NA	NA
b4381	0.985	0.160994	10.2634	3.73011	-0.00664528
b4382	0.336592	0.168069	NA	NA	NA
b4383	1.094	0.166336	13.3047	5.34698	0.00817815
b4384	0.489	0.19629	3.42196	1.49258	-0.00584572
b4385	1.383	0.141583	25.3946	8.24262	0.000425056
b4387	1.09	0.14503	12.9361	4.29727	-0.0113645
b4388	0.773	0.165823	6.31193	2.20823	-0.0344502
b4391	1.448	0.138726	29.4723	9.22798	4.19575e-05
b4392	0.684	0.199291	5.36606	2.28541	-0.0024347
b4393	1.211	0.154255	17.3766	6.56684	0.00411938
b4396	1.747	0.165285	60.0262	26.2792	0.0204268
b4397	0.735	0.180633	5.88678	2.22408	-0.0210818
b4400	0.354403	0.179062	NA	NA	NA
b4401	0.889	0.171646	8.41008	3.1919	-0.00764561
b4470	0.347191	0.173048	NA	NA	NA
b4471	0.417	0.189223	2.8858	1.26018	0.00151866
b4474	0.350905	0.177961	NA	NA	NA
b4479	0.607	0.216987	4.55432	2.22414	0.0216063
b4480	0.856	0.174743	7.71583	2.9215	-0.00919012
b4481	0.49	0.198552	3.39301	1.51564	7.8093e-05
b4485	0.334392	0.171801	NA	NA	NA
b4499	0.296337	0.158382	NA	NA	NA
b4517	1.29	0.118224	20.1509	5.4254	-0.0210459
