# Supplementary material for: A Genome-Wide Analysis of Promoter-Mediated Phenotypic Noise in Escherichia coli
Source: PLoS Genet. 2012 Jan 19;8(1):e1002443. doi: 10.1371/journal.pgen.1002443 (PMC3261926; doi:10.1371/journal.pgen.1002443)
Supplement: Dataset S2 — Simplified code (in R) that was used to process the raw FACS data. (R) [file pgen.1002443.s011.r]

### Analysis of FACS data, using text files having 
### columnar data consisting of green (GFP) channel and red
### (DNA stain) measurements.  Density kernel estimates for
### the red channel are calculated and a subset of cells are 
### selected for analysis. Median, mean,  
### and sd of GFP for these cells are then calculated.

### the number of cells to gate for the analysis
N <- 1.0e+4

### the file ot analyze
my.file <- "/Users/facsFiles/gene.txt"

### min values for the RFP and GFP
MIN.GFP <- 1
MIN.RFP <- 10
EXCLUDE <- 1000 ### exclude the first N events (1000 or so - these appear to be inaccurate)

##########################################
### Gating Function
##########################################

### Returns a list of length N 
### of cells within a gate and their rfp
### and gfp values

gate.rfp <- function(data, N) {
	### Exclude first few values (these are usually inaccurate)
	data <- data[EXCLUDE:nrow(data),]
		
	### get rid of low values
	data <- data[which(data[,2] > MIN.RFP),]
	data <- data[which(data[,1] > MIN.GFP),]
	gated <-  list()
	
	### log transform
	data <- log10(data)
	rfp <- data[,2]
	gfp <- data[,1]
	
	if(length(gfp)>N) {
		data.dens <- density(rfp)
		max.dens <- data.dens$x[which(data.dens$y == max(data.dens$y))]
		o <- order(rfp)
		rfp <- rfp[o]
		gfp <- gfp[o]
		### check that i is not too close to ends of vectors
		i <- max(min(which(rfp >= max.dens)), N/2+1)
		i <- min(i, length(gfp)-N/2)
		min.rfp <- rfp[i-N/2]
		max.rfp <- rfp[i+N/2]
		gated$gfp <- gfp[(i-N/2+1):(i+N/2)] 
		gated$rfp <- rfp[(i-N/2+1):(i+N/2)]
	}
	else { 
		gated$gfp <- gfp
		gated$rfp <- rfp
	}
	gated
}

### ************************************** ###
				
fcs <- read.table(file=my.file, header=T)
gated.data <- gate.rfp(fcs, N)

### This caluclates log-transformed values only
mean.rfp <- mean(gated.data$rfp)

mean.gfp <- mean(gated.data$gfp)
sd.gfp <- sd(gated.data$gfp)
median.gfp <- median(gated.data$gfp)
